# Supplementary material for: The human tubal lavage proteome reveals biological processes that may govern the pathology of hydrosalpinx
Source: Sci Rep. 2019 Jun 20;9:8980. doi: 10.1038/s41598-019-44962-1 (PMC6586608; doi:10.1038/s41598-019-44962-1)
Supplement: Supplementary file 2 — Supplemental Table [file 41598_2019_44962_MOESM2_ESM.xls]

## Sheet: Sheet1
Table S3. Database Search Results for differentially expressed proteins. The peak lists from raw data file were extracted using Proteome Discoverer 1.4 spectrum selector algorithm once the raw data files were imported. The resulting mass lists were then used to interrogated sequences present in an indexed human protein sequence database that was created from UniProtKB/Swiss-Prot.fasta sequences (…
Accession	Description	ΣCoverage	Σ# Proteins	Σ# Unique Peptides	Σ# Peptides	Σ# PSMs	Score A3	Coverage A3	# Peptides A3	# PSM A3_MP13	Score B3	Coverage B3	# Peptides B3	# PSM B3_MP2	Score C3	Coverage C3	# Peptides C3	# PSM C3_MP35	Score D3	Coverage D3	# Peptides D3	# PSM D3_MP10	Score E3	Coverage E3	# Peptides E3	# PSM E3_MP20	Score F3	Coverage F3	# Peptides F3	# PSM F3_MP36	Score G3	Coverage G3	# Peptides G3	# PSM G3_MP51	Score H3	Coverage H3	# Peptides H3	# PSM H3_MP15	Score I3	Coverage I3	# Peptides I3	# PSM I3_MP31	Score J3	Coverage J3	# Peptides J3	# PSM J3_MP19	Score K3	Coverage K3	# Peptides K3
P01024	Complement C3 OS=Homo sapiens GN=C3 PE=1 SV=2 - [CO3_HUMAN]	75.89	1	138	138	4332	347.795	34.28	55	151	318.911	33.25	52	132	271.212	26.58	45	121	479.315	46.48	74	192	474.25	41.01	74	184	133.715	14.19	21	68	395.362	28.74	51	145	347.767	33.85	50	163	433.139	38.6	69	187	270.272	19.78	36	108	181.547	21.83	33
	Sequence	# PSMs	# Proteins	# Protein Groups	Protein Group Accessions	Modifications	MH+ [Da]	q-Value	PEP	A3	G3	M3	S3	Y3	XCorr A3	XCorr G3	XCorr M3	XCorr S3	XCorr Y3	B3	H3	N3	T3	Z3	XCorr B3	XCorr H3	XCorr N3	XCorr T3	XCorr Z3	C3	I3	O3	U3	XCorr C3	XCorr I3	XCorr O3	XCorr U3	D3	J3	P3	V3	XCorr D3	XCorr J3	XCorr P3	XCorr V3	E3	K3	Q3	W3
	TKKQELSEAEQATR	51	1	1	P01024		1618.84	0	6.697e-07	High	High	High	High		4.79609	5.45195	4.8684	4.98704		High	High	High	High		4.57863	4.09525	4.41408	5.31899		High	High		High	5.16085	3.42241		4.69618	High	High	High	High	5.16456	4.64701	4.43083	5.50955	High	High		High
	VPVAVQGEDTVQSLTQGDGVAK	150	1	1	P01024		2198.13	0	2.062e-08	High	High	High	High	High	4.73856	5.12491	4.78307	4.51269	3.05355	High	High	High	High	High	4.01204	4.44254	4.20823	3.72804	5.08135	High	High	High	High	4.38939	5.43288	3.99558	5.23708	High	High	High	High	4.62814	4.70825	4.42369	4.40621	High	High	High	High
	KQELSEAEQATR	104	1	1	P01024		1389.69	0	3.839e-06	High	High	High	High	High	4.58738	4.62383	4.65328	4.65656	3.89762	High	High	High	High	High	4.48071	4.31001	4.42281	4.40815	4.87558	High	High	High	High	4.49002	4.4361	4.67872	4.42521	High	High	High	High	4.17868	3.53237	4.64148	4.69808	High	High	High	High
	RIPIEDGSGEVVLSR	83	1	1	P01024		1626.88	0	2.036e-08	High	High	High	High		4.39995	4.44699	4.52877	4.02767		High	High	High	High	High	4.08724	3.36038	4.12763	4.68531	4.84665	High	High	High	High	4.14432	4.57658	5.50666	3.61446	High	High	High	High	4.20657	3.29371	3.07	3.96766	High	High	High	High
	SEETKENEGFTVTAEGK	89	1	1	P01024		1855.85	0	1.418e-08	High	High	High	High	High	4.20496	4.46073	4.80438	4.88597	3.55284	High	High	High	High	High	3.59513	3.49725	5.0123	4.89149	5.0456	High	High	High	High	4.18724	3.94553	2.83392	4.35812	High	High	High	High	4.52821	3.86308	2.74798	4.22023	High	High	High	High
	KGYTQQLAFR	44	1	1	P01024		1211.65	0	1.707e-05	High		High		High	3.87535		3.73716		2.47559	High	High	High	High	High	2.92594	2.57599	3.11513	4.02263	3.54603			High	High			3.84853	2.84093	High	High		High	3.6048	3.68885		3.31351			High	High
	SDDKVTLEER	98	1	1	P01024		1191.58	0	0.000132	High	High	High	High	High	3.79276	3.48328	3.80759	4.05036	3.07059	High	High	High	High	High	3.46337	3.24274	3.38868	4.04903	3.43248	High	High	High	High	3.3246	3.31848	3.54945	3.70177	High	High	High	High	3.58597	2.71709	3.51861	3.73301	High	High	High	High
	LSINTHPSQKPLSITVR	108	1	1	P01024		1891.07	0	2.527e-05	High	High	High	High		3.75092	4.12051	4.02814	3.63782		High	Medium	High	High	High	3.66652	1.51256	3.60595	4.32349	4.19547	High	High	High	High	3.53239	4.39748	3.90082	3.04621	High	High	High	High	3.53864	3.36151	2.12021	3.64549	High	High	High	High
	EGVQKEDIPPADLSDQVPDTESETR	315	1	1	P01024		2755.29	0	3.076e-07	High	High	High	High	High	3.69709	5.30712	5.99369	5.19233	2.0108	High	High	High	High	High	4.82124	4.29933	5.31099	5.31793	5.68824	High	High	High	High	4.52798	5.94576	3.72036	5.96246	High	High	High	High	5.16663	5.27884	4.07233	5.19886	High	High	High	High
	VELLHNPAFCSLATTK	52	1	1	P01024	C10(Carbamidomethyl)	1800.93	0	9.551e-08	High	High	High	High	High	3.55185	3.50184	4.80599	3.77002	2.25607	High	High	High	High	High	4.07373	3.50147	4.16598	3.77131	4.69624	High	High	High	High	3.1033	4.14751	4.1298	3.63463	High		High	High	4.08423		2.45742	3.97609	High	High	High	High
	ILLQGTPVAQMTEDAVDAER	115	1	1	P01024		2157.08	0	8.201e-08	High	High	High	High		3.39321	4.2026	5.93486	3.86732		High	High	High	High	High	3.83061	1.65671	5.25251	4.48731	5.22048	High	High	High	High	3.14948	5.29336	6.32228	2.30535	High	High		High	5.06804	2.03787		2.85774	High	High	High	High
	KVLLDGVQNPR	84	1	1	P01024		1238.72	0	2.154e-06	High	High	High	High	High	3.3809	3.70222	3.72019	2.97938	3.27799	High		High	High	High	2.96855		3.58825	3.82772	3.98511	High	High		High	3.14991	3.55453		3.44467	High	High	Medium	High	3.69185	3.37812	3.27699	3.50024	High	High	High	High
	ADIGCTPGSGK	23	1	1	P01024	C5(Carbamidomethyl)	1062.49	0	0.0007052	High		High	High	High	3.37011		3.5594	2.67664	2.80019		High	High	High			2.96318	2.71964	2.58524												Medium	High			1.61405	1.76874			Medium	High
	TGLQEVEVK	61	1	1	P01024		1002.54	0	7.662e-05	High	High	High	High	High	3.34178	3.64935	3.46329	3.94806	2.81366	High	High	High	High	High	3.07754	2.44523	3.76497	3.72702	3.85366	High	High	High	High	3.26157	2.77383	3.56732	3.4761	High	High	High	High	3.80334	2.91724	2.87656	3.48738	High	High	High	High
	SNLDEDIIAEENIVSR	105	1	1	P01024		1816.89	0	2.114e-08	High	High	High	High	High	3.28181	3.78512	4.23959	3.69246	0.609355	High	High	High	High	High	3.56196	3.35464	4.1595	4.82081	4.3262	High	High	High	High	3.18689	3.8789	3.43187	3.28626	High	High	High	High	3.50023	3.28446	2.1134	2.5174	High	High	High	High
	DYAGVFSDAGLTFTSSSGQQTAQR	34	1	1	P01024		2494.15	0	2.214e-08	High		High	High		3.26993		5.0083	3.3322		High	High	High	High	High	3.09851	2.62343	5.25274	4.22607	4.34442		High				2.37846			High		High		2.81331		1.59278		High		High	High
	AAVYHHFISDGVR	43	1	1	P01024		1471.74	0	1.303e-05	High	High	High	High		3.26647	3.02242	3.58721	3.24767		High	High	High	High	High	3.80359	2.95865	3.19076	3.64309	3.89936	High	High		High	3.23914	2.70965		3.30273	High	High		High	3.31885	2.67575		3.78839	High	High	High	High
	ILLQGTPVAQMTEDAVDAER	70	1	1	P01024	M11(Oxidation)	2173.08	0	2.728e-09	High	High	High	High	High	3.26146	2.87866	4.41672	2.97499	1.45361	High	High	High		High	2.55406	3.29834	2.74708		3.53117	High				2.2318						High	High			3.22019	3.44036	Medium	High	High	High
	IPIEDGSGEVVLSR	110	1	1	P01024		1470.78	0	8.452e-08	High	High	High	High	High	3.2507	3.94248	4.57951	3.87949	3.45303	High	High	High	High	High	3.94226	3.63167	4.14392	4.05276	4.09169	High	High	High	High	4.15322	3.94909	4.05997	3.93068	High	High	High	High	3.6671	3.76051	3.4932	4.17352	High	High	High	High
	LVAYYTLIGASGQR	66	1	1	P01024		1511.82	0	4.895e-08	High		High	High	High	3.21186		4.07031	2.94815	2.51256	High	High	High	High	High	3.55639	3.21358	3.55221	3.59184	4.18963		High	High	High		3.29626	3.83674	3.94158	High		High	High	3.85331		2.04628	3.942	High		High	High
	QELSEAEQATR	66	1	1	P01024		1261.6	0	0.0005714	High	High	High	High	High	3.17036	2.69391	3.28179	3.33797	3.53856	High	High	High	High	High	2.95938	2.93043	3.20607	3.42035	3.18294	High	High	High	High	2.2915	3.01804	2.53902	2.58471	High	High	High	High	3.47996	2.88858	2.45775	3.36903	High	High	High	High
	VLLDGVQNPR	65	1	1	P01024		1110.63	0	3.385e-06	High	High	High	High	High	3.13346	3.30232	3.61032	3.48949	2.98172	High	High	High	High	High	3.21372	3.44925	3.56093	3.52104	3.37847	High	High		High	3.38666	3.57886		3.46352	High	High	High	High	3.56166	2.98517	3.06801	3.29897	High	High	High	High
	ADIGCTPGSGKDYAGVFSDAGLTFTSSSGQQTAQR	88	1	1	P01024	C5(Carbamidomethyl)	3537.62	0	5.971e-12	High	High	High	High		3.05667	5.44132	6.91763	4.52789		High		High	High	High	4.2263		5.81194	6.73094	7.14283	High	High	High	High	3.73624	4.46292	5.5624	4.45851	High			Medium	3.8363			2.47555	High	High		High
	SGSDEVQVGQQR	57	1	1	P01024		1289.61	0	2.852e-05	High	High	High	High		2.97368	3.69504	3.49357	3.37449		High	High	High	High	High	3.18614	2.86007	2.94358	2.86773	3.64451	High	High	High	High	2.68737	3.09882	3.88038	3.08632	High	High	High	High	3.3376	3.20271	3.35628	2.97035	High	High	High	High
	ENEGFTVTAEGK	23	1	1	P01024		1281.6	0	0.0001087	High		High		High	2.90819		3.54617		2.00753			High		High			3.22025		3.13486												High				2.36498			High	High
	CAEENCFIQK	83	1	1	P01024	C1(Carbamidomethyl); C6(Carbamidomethyl)	1298.55	0	6.588e-05	High	High	High	High	High	2.87672	2.93171	3.18583	2.79965	2.38713	High	High	High	High	High	2.96766	2.57022	3.09221	3.0023	3.2201	High	High	High	High	2.81752	2.91679	2.6285	2.84283	High			High	3.15623			3.37173	High	High	High	High
	IHWESASLLR	78	1	1	P01024		1211.65	0	0.000977	High	High	High	High	High	2.83536	3.15252	3.68857	3.44565	1.54709	High	High	High	High	High	3.26703	3.06937	3.4231	3.67475	3.52105	High	High		High	2.98938	2.91248		2.23542	High	High	High	High	3.01185	3.28668	3.02168	3.2143	High		High	High
	VTIKPAPETEK	57	1	1	P01024		1212.68	0	0.003059	High		High	High	High	2.73714		2.83589	3.01079	2.963	High	Medium	High		High	2.41803	1.93254	3.09237		2.59017	Medium	High	Medium		2.07927	1.86792	2.03284		High		High	High	2.8707		2.81198	2.68338	High		High	High
	GYTQQLAFR	77	1	1	P01024		1083.56	0	0.0009665	High	High	High	High	High	2.65311	2.78446	2.70111	2.66398	2.92178	High	High	High	High	High	2.0241	2.52956	2.72639	2.71758	2.50123	High	High	High	High	2.03084	1.87907	2.73757	2.12166	High	High	High	High	2.38766	2.20059	2.96385	2.78743	High		High	High
	NEQVEIR	27	1	1	P01024		887.457	0	0.01771	High			High		2.50123			2.29048			High	High		High		2.25685	2.06026		2.48586									High				2.27026				High		High	High
	TIYTPGSTVLYR	36	1	1	P01024		1370.73	0	0.0006899	High		High	High		2.42049		2.52117	2.60272		High	Medium	High	High	High	2.4751	1.94511	2.70325	2.55599	2.48595			High				2.62121		High		High	High	2.54321		2.31351	2.5351	High		High	High
	SGIPIVTSPYQIHFTK	85	1	1	P01024		1787.97	0	0.0002078	High	High	High	High	Medium	2.3798	3.0661	3.89411	2.59575	1.07585	High	High	High	High	High	3.29299	2.15985	3.79589	2.13507	2.18764	High	High	High	High	1.58162	1.61315	3.89998	1.98237	High	High	High	High	3.02568	1.93041	1.33183	2.20327	High	High	High	High
	IWDVVEK	59	1	1	P01024		888.482	0	0.003009	High	High	High	High	High	2.28148	2.19247	1.93461	1.70222	1.74689	High	High	High	High	High	1.69668	1.89734	2.03442	1.86526	2.59154	Medium	High	High	High	1.46716	2.17978	2.14738	1.99465	High	Medium		High	1.97576	1.81621		1.65693		High	Medium	High
	SGQSEDRQPVPGQQMTLK	35	1	1	P01024		1985.97	0	0.000464	Medium	High	High	High	High	2.20788	2.40878	3.41196	1.73968	2.04658	Medium			High	High	2.63144			2.12361	3.02437	High	High	High	Medium	2.5399	2.47469	3.18981	2.36491	High	High		Medium	2.03821	2.56687		1.92828	High			Medium
	DSCVGSLVVK	48	1	1	P01024	C3(Carbamidomethyl)	1063.54	0	0.0004267	High	High	High	High	High	2.16589	2.17612	2.53395	2.58334	2.93163	High	High	High	High	High	2.34709	2.52946	2.46559	2.77617	2.64962	High	High	High	High	2.2964	2.4064	2.56115	2.61675	High			High	2.44132			2.43371	Medium	High	High	High
	SSLSVPYVIVPLK	47	1	1	P01024		1401.83	0	0.008962	High	High	High	High	High	2.11594	2.11773	2.18771	2.15866	1.42073	High	High	High	High	High	2.37893	2.58846	2.41427	2.62281	2.98575	High	High	High	High	1.69218	2.2449	1.83153	2.19238	High	High		High	2.09435	1.87278		2.22494	High	High	High	High
	TVMVNIENPEGIPVK	11	1	1	P01024	M3(Oxidation)	1655.87	0	0.001087	High				High	2.02909				1.51802		High	High				2.01951	2.12628													High				2.79127				High	High
	TFISPIK	58	1	1	P01024		805.481	0	0.01181	High	High	High	High	High	2.01262	1.984	2.17357	2.19565	1.67244	High	High	Medium	High	High	2.15809	2.0034	1.88135	2.14656	1.97479	High	High	High	Medium	1.43393	2.07817	2.45097	1.51825	Medium	High	Medium	High	2.01676	2.10643	1.84962	1.97708	Medium		Medium	High
	EDIPPADLSDQVPDTESETR	22	1	1	P01024		2214	0	0.00022	High					1.85196						High			High		2.04288			3.56363												High				1.91991			High	High
	VVLVAVDK	30	1	1	P01024		842.534	0	0.004956	High		High	High	High	1.83793		2.55151	2.23339	2.15704	High		High		High	2.27116		2.54267		1.75182	High			High	2.1729			1.90967	High			High	2.68414			2.20311			Medium	High
	SVQLTEK	18	1	1	P01024		804.446	0	0.003452	High	High	High			1.80869	2.22163	1.99298					High	High				1.79031	1.86117			Medium		Medium		1.90818		1.99008		High				1.98769			High	Medium	Medium	Medium
	AYYENSPQQVFSTEFEVK	43	1	1	P01024		2166	0	2.511e-09	High		High	High		1.7945		4.12293	3.60472		High	High	High	High	High	1.91184	1.87453	2.92004	3.31532	4.26148			High				2.20831		High				2.17061						High	High
	QPSSAFAAFVK	45	1	1	P01024		1152.6	0	0.006041	High	High	High	High	High	1.78739	1.96277	2.0295	1.70087	1.43613	High	High	High	High	High	1.65565	1.15282	1.92265	2.30716	1.82732		High		High		1.92715		1.55424	High	High	High	High	1.75354	1.79112	2.08617	1.78751			High	High
	LPYSVVR	50	1	1	P01024		833.488	0	0.01488	Medium		High	High	High	1.77814		1.93768	1.6651	2.00158	High	High	High		High	1.90531	1.96863	2.07029		1.91683									High		Medium	Medium	1.97958		1.78639	1.83749			High	High
	ISLPESLK	31	1	1	P01024		886.523	0	0.008317	Medium		High	High	High	1.77604		1.71789	1.83436	1.58496	Medium	High	Medium	Medium	High	1.70389	1.7818	1.9267	1.81802	1.69039	High	High	Medium		1.54403	1.78106	1.9315		High	Medium	Medium	Medium	1.96904	1.6245	1.87107	1.43599	High	High
	QLANGVDR	20	1	1	P01024		872.458	0	0.00671	High		High		High	1.76074		1.85635		1.4907		Medium	High				1.76929	1.93652														High				1.8199	Medium		Medium	High
	LVLSSEK	30	1	1	P01024		775.456	0	0.02102	High			Medium		1.7578			1.4078		Medium		Medium	Medium	High	1.48954		1.67423	1.44209	1.72174	Medium	High	High		1.58567	1.99714	2.08699		High		Medium		2.28345		1.62794		High			High
	DFDFVPPVVR	50	1	1	P01024		1190.62	0	0.00605	High		High	High	High	1.6909		2.84087	1.94167	1.74848	High	High	High		High	1.84011	1.79028	2.69283		2.57944			High	High			0.823823	2.05174	High	Medium	High	High	1.77762	1.09125	1.65763	1.94941	High		High	High
	TVMVNIENPEGIPVK	16	1	1	P01024		1639.87	0	1.238e-06	High		High			1.63835		3.68753				High	High		High		1.85821	3.34053		3.51051									High			High	1.73162			2.2007				High
	FYYIYNEK	27	1	1	P01024		1139.54	0	0.002498	High		High	High	High	1.61071		1.95956	2.25224	2.25852		High	High		High		1.68102	2.41135		2.20514									High			High	2.63998			1.8973			High	High
	QGALELIK	57	1	1	P01024		871.524	0	0.01825	High	High	High	High	Medium	1.57261	1.57738	1.83391	1.66581	1.59641	High	Medium	High	High	High	1.73116	1.79473	1.90959	1.86554	1.90977		High	High	High		1.68776	1.73974	1.86104	High	High	High	High	1.6354	1.6555	1.91908	1.69909	High	High	High	High
	VFLDCCNYITELR	42	1	1	P01024	C5(Carbamidomethyl); C6(Carbamidomethyl)	1702.79	0	1.475e-06	High	High	High	High	High	1.45253	2.73109	3.4376	2.6875	1.09831	High	High	High	High	High	2.26118	1.85057	2.922	2.55035	3.10463	High	High		High	2.03179	2.81025		2.52615	High			High	2.67227			2.04166	High			High
	LMNIFLK	31	1	1	P01024		878.516	0	0.004458	High		High	High	High	1.29871		2.27126	2.09153	0.863265	High	High	High	High	High	2.01738	1.67705	1.81463	2.32064	2.31069			High				2.02878		High			High	2.25081			1.63042	High		Medium
	DICEEQVNSLPGSITK	46	1	1	P01024	C3(Carbamidomethyl)	1789.86	0	2.739e-06	High		High		High	1.20655		3.62383		1.99241		High	High	High	High		2.12149	3.24131	2.97319	3.11659		High	High	High		2.0788	2.69598	2.21457	High			High	2.68381			2.55129	High		High	High
	ACEPGVDYVYK	27	1	1	P01024	C2(Carbamidomethyl)	1300.59	0	0.0001771		High	High		High		1.87457	2.78289		2.37929	High		High			2.50122		1.68976				High	High	High		2.18787	2.76828	2.37786	High			High	3.26461			2.04586	High	High		High
	SEFPESWLWNVEDLKEPPK	29	1	1	P01024		2330.13	0	0.0008674			High					1.53775			Medium		High	High	High	0.727653		1.60032	0.907324	1.83304			Medium				0.771403		Medium				0.853318				High			High
	TRFISLGEACKK	11	1	1	P01024	C10(Carbamidomethyl)	1409.76	0	0.0001858		High					3.53646							High					3.86114		High	High			3.0417	3.24169											High
	QPSSAFAAFVKR	28	1	1	P01024		1308.71	0	0.0002254		High					2.45162							High	High				2.87596	2.45241	High	High	High	High	2.62826	2.84687	3.06457	3.06484		High		High		2.61331		2.41762	High			High
	AAVYHHFISDGVRK	42	1	1	P01024		1599.84	0	3.085e-06		High	High				3.40634	3.33056					High	High	High			2.7354	4.1572	3.8483	High	High	High		2.3771	3.23695	4.18686		High				3.00826				Medium
	KVFLDCCNYITELRR	22	1	1	P01024	C6(Carbamidomethyl); C7(Carbamidomethyl)	1986.99	0	0.0009035		High					3.12659							High	High				3.42439	3.70147	High	High	High		2.05253	3.06303	2.59517		High				2.88387				High
	FISLGEACKK	24	1	1	P01024	C8(Carbamidomethyl)	1152.61	0	0.01055		Medium	High	High			1.86202	2.2909	1.83181				Medium	High	Medium			1.24384	2.61028	1.57721	Medium	High	High	High	1.88495	1.76295	1.48685	1.89544	High				2.02614				Medium			Medium
	IPIEDGSGEVVLSRK	26	1	1	P01024		1598.87	0	1.345e-05		High					2.55603							High	High				3.16017	2.83348	High	High	High	High	1.80208	3.41766	3.71568	2.68422		High	High	High		2.18237	2.62006	2.2677	High	High
	SSLSVPYVIVPLKTGLQEVEVK	28	1	1	P01024		2385.36	0	0.0002319		High	High	High			1.42553	2.01812	1.90152				High	High	High			1.47503	1.50557	2.20031	High	High	High	High	1.76844	1.50461	0.816826	0.796937	Medium	Medium			0.713205	1.45481			High			Medium
	VVLVAVDKGVFVLNKK	28	1	1	P01024		1728.08	0	0.003815		High					2.55937						High	High	High			2.9071	2.48619	3.19861	Medium	High	High		1.11053	2.37463	3.27365										High			High
	VSHSEDDCLAFK	20	1	1	P01024	C8(Carbamidomethyl)	1407.62	0	1.593e-06			High		High			4.55601		3.09487			High		High			4.95883		2.31396									High				4.17003							High
	DTWVEHWPEEDECQDEENQK	24	1	1	P01024	C13(Carbamidomethyl)	2603.02	0	1.345e-10			High	High				5.33887	4.02242				High	High	High			5.35813	4.77326	5.63449			High	High			5.3337	5.01464	High			High	3.75588			3.74693
	VYAYYNLEESCTR	21	1	1	P01024	C11(Carbamidomethyl)	1667.74	0	1.034e-06			High	High	High			4.0958	3.44325	2.47673			High	High	High			3.00216	2.9522	3.6281			High				3.43585		High				3.53365				High
	KVEGTAFVIFGIQDGEQR	17	1	1	P01024		1994.03	0	4.763e-09			High	High				5.92702	2.96365				High	High	High			5.59352	5.61512	6.77122									High				3.44978				High
	LDKACEPGVDYVYK	22	1	1	P01024	C5(Carbamidomethyl)	1656.79	0	1.607e-06		High			Medium		3.94878			2.32504				High	High				4.40022	3.57065		High	High	High		3.6105	3.8713	3.91882	High				3.44878				High	High
	KVFLDCCNYITELR	8	1	1	P01024	C6(Carbamidomethyl); C7(Carbamidomethyl)	1830.89	0	8.314e-07														High					3.86793			High				2.85577			High				3.33283				High
	VRVELLHNPAFCSLATTK	25	1	1	P01024	C12(Carbamidomethyl)	2056.1	0	4.36e-07			High	High				3.2454	2.46086				High					2.92877				Medium				2.04713			High				3.28677				High
	AGDFLEANYMNLQR	28	1	1	P01024		1641.77	0	0.0003595			High	High				2.96071	3.0105			High	High	High	High		1.77021	3.58433	3.18618	3.18831		High	High			2.66113	2.71778		High			High	2.75682			2.80847	High			High
	FYHPEKEDGKLNK	21	1	1	P01024		1604.8	0	0.002201			Medium					2.19751					High	High	High			1.86979	2.53524	2.412		High	High			2.0303	2.08956		High				2.5131				High
	GQGTLSVVTMYHAK	24	1	1	P01024		1491.76	0	9.831e-06			High	Medium	High			1.81214	1.26431	1.66763			High	Medium	High			2.16368	2.20674	3.71068		High	High			1.35567	1.64643		High			Medium	2.39234			2.11949	High
	QKPDGVFQEDAPVIHQEMIGGLR	3	1	1	P01024		2564.29	0	5.97e-05															High					4.37339									High				1.96885
	AKDQLTCNKFDLK	22	1	1	P01024	C7(Carbamidomethyl)	1580.81	0	0.002383			High	Medium				3.6936	2.42409					High	High				2.25554	2.65932			High	Medium			2.48852	1.50716	Medium				1.87677				Medium			High
	YYTYLIMNK	18	1	1	P01024		1208.6	0	0.002846			High		Medium			2.22783		1.19518		High	High	High	High		1.89047	2.66109	2.26608	2.29865									High				1.72339							High
	EYVLPSFEVIVEPTEK	18	1	1	P01024		1878.97	0	1.823e-08			High	High				2.60215	1.51656			Medium	High	High	High		0.69826	2.46597	2.30054	4.03487									High				1.38317
	RIPIEDGSGEVVLSRK	17	1	1	P01024		1754.97	0	6.68e-08		High					5.22167							High	High				5.69564	4.37848		High	High			5.15855	4.94157			High				3.63834			High
	GYTQQLAFRQPSSAFAAFVK	12	1	1	P01024		2217.14	0	1.486e-07		High					3.04307							High	High				5.00162	4.07828		High	High			4.2244	4.64336										High
	KGYTQQLAFRQPSSAFAAFVK	7	1	1	P01024		2345.24	0	0.0002925		High					3.02536								High					3.36581		High	High			3.75867	4.03986										High
	LCRDELCR	9	1	1	P01024	C2(Carbamidomethyl); C7(Carbamidomethyl)	1121.52	0	0.004187														High	High				2.5155	2.52364		High	High			2.61451	1.73323										High
	ASHLGLAR	14	1	1	P01024		824.473	0	0.01222												Medium		High	High		2.28242		2.32972	2.38573				High				1.88132				Medium				2.11315	High	Medium		Medium
	SDDKVTLEERLDK	7	1	1	P01024		1547.79	0	4.191e-05														High					3.53858			High		High		2.96454		3.14095									High
	VFLDCCNYITELRR	10	1	1	P01024	C5(Carbamidomethyl); C6(Carbamidomethyl)	1858.89	0	0.005486		High		Medium			2.20951		1.55442					Medium					1.95402			High	High			2.32076	1.88852										Medium
	SEFPESWLWNVEDLKEPPKNGISTK	21	1	1	P01024		2930.45	0	0.000901		Medium	Medium				1.22612	0.887624						High	High				1.60792	2.40187		High				1.38904											High
	LESEETMVLEAHDAQGDVPVTVTVHDFPGK	8	1	1	P01024		3250.56	0	8.815e-06															High					2.92139		High	High			3.4142	3.75544
	TELRPGETLNVNFLLR	16	1	1	P01024		1872.03	0	2.03e-08			High	High				5.1999	2.84914				High	High	High			4.54327	5.5513	5.4459		High	High			2.95383	4.47954
	EVVADSVWVDVKDSCVGSLVVK	5	1	1	P01024	C15(Carbamidomethyl)	2390.23	0	4.023e-05															High					2.79397		High	Medium			2.6221	0.981994
	IWDVVEKADIGCTPGSGKDYAGVFSDAGLTFTSSSGQQTAQR	1	1	1	P01024	C12(Carbamidomethyl)	4407.09	0	0.0006737																						High				2.56205
	LESEETMVLEAHDAQGDVPVTVTVHDFPGKK	8	1	1	P01024		3378.65	0	7.914e-08															High					3.63813		High	High			1.99452	3.06307
	VHQYFNVELIQPGAVK	8	1	1	P01024		1841.99	0	4.673e-06			High					4.20918					High		High			3.88053		4.95328
	EVVADSVWVDVK	15	1	1	P01024		1345.7	0	2.834e-05			High					3.25183					High	High	High			2.98813	3.20574	3.70157																				High
	NTLIIYLDK	12	1	1	P01024		1092.63	0	0.01706			High		High			2.31508		1.41486			High		High			2.69129		2.53634																				High
	TMQALPYSTVGNSNNYLHLSVLR	5	1	1	P01024	M2(Oxidation)	2594.3	0	0.0007693			Medium					1.6252							High					2.72205																				Medium
	QKPDGVFQEDAPVIHQEMIGGLR	5	1	1	P01024	M18(Oxidation)	2580.29	0	0.0008053			High					3.18459					High					3.52155																						High
	VEGTAFVIFGIQDGEQR	4	1	1	P01024		1865.94	0	3.338e-07			High					2.37127							High					4.35103
	APSTWLTAYVVK	3	1	1	P01024		1335.73	0	0.009464													High					3.11788
	TMQALPYSTVGNSNNYLHLSVLR	3	1	1	P01024		2578.31	0	4.955e-05													High		High			1.86484		2.64409
	YYGGGYGSTQATFMVFQALAQYQK	5	1	1	P01024		2679.26	0	3.76e-06													High		High			1.64633		3.58834
	IRYYTYLIMNK	6	1	1	P01024		1477.79	0	1.142e-05															High					3.91434			High				3.30514
	GYTQQLAFRQPSSAFAAFVKR	2	1	1	P01024		2373.24	0	5.467e-05																							High				2.79511
	VVLVAVDKGVFVLNK	3	1	1	P01024		1599.98	0	1.919e-06															High					3.78699			High				1.65287
	AGDFLEANYMNLQR	3	1	1	P01024	M10(Oxidation)	1657.76	0	0.003483																															High				1.50747					High
	VQLSNDFDEYIMAIEQTIK	6	1	1	P01024		2257.11	0	2.21e-08														High	High				1.69868	4.98313
	QPVPGQQMTLK	1	1	1	P01024		1226.65	0	0.006956					High					1.83254
	AEDLVGKSLYVSATVILHSGSDMVQAER	2	1	1	P01024		2975.51	0	3.464e-08															High					5.06268
	NKFVTVQATFGTQVVEK	2	1	1	P01024		1896.02	0	1.236e-06															High					4.40479
	DAPDHQELNLDVSLQLPSR	2	1	1	P01024		2147.07	0	6.578e-05															High					3.96173
	GLEVTITAR	2	1	1	P01024		959.551	0	0.0001365															High					3.41357
	NTMILEICTR	2	1	1	P01024	C8(Carbamidomethyl)	1250.62	0	7.997e-05															High					3.13784
	NNNEKDMALTAFVLISLQEAK	2	1	1	P01024		2349.22	0	0.004659															High					3.091
	YFKPGMPFDLMVFVTNPDGSPAYR	2	1	1	P01024		2749.31	0	0.0003497															High					2.69692
	YRGDQDATMSILDISMMTGFAPDTDDLK	2	1	1	P01024		3107.4	0	0.000789															High					2.1507
	QCQDLGAFTESMVVFGCPN	2	1	1	P01024	C2(Carbamidomethyl); C17(Carbamidomethyl)	2159.92	0	1.566e-07															High					1.70718
	LKGPLLNK	4	1	1	P01024		882.577	0.0001092	0.006167		Medium					1.85846								High					1.93967																	Medium
	SGIPIVTSPYQIHFTKTPK	6	1	1	P01024		2114.16	0.0002694	0.002729																						High	High			2.30596	2.70494
	HQQTVTIPPKSSLSVPYVIVPLKTGLQEVEVK	21	1	1	P01024		3514.99	0.0002694	0.003956																							High				2.13848
	AFSDRNTLIIYLDK	1	1	1	P01024		1668.89	0.0002918	0.01622															High					2.98371
	DSITTWEILAVSMSDKK	2	1	1	P01024		1923.97	0.0002918	0.008246															High					1.89746
	EPGQDLVVLPLSITTDFIPSFR	1	1	1	P01024		2444.31	0.0002918	0.01287															High					1.35913
	ISLPESLKR	22	1	1	P01024		1042.62	0.0004672	0.009473			High	High	Medium			2.30973	2.3022	1.37001	Medium		High	High		1.73685		2.19375	2.08825		Medium		High		1.73607		2.13621			Medium		Medium		2.02956		1.91919	Medium		Medium	Medium
	FISLGEACK	45	1	1	P01024	C8(Carbamidomethyl)	1024.51	0.0005804	0.01321	Medium	High	Medium	High	High	1.72388	2.64029	2.0106	2.63225	2.18723	High	Medium	Medium	High	High	2.52483	1.91653	2.14574	2.16122	2.32764	Medium	High		High	1.69809	2.13267		2.09081	Medium			High	2.48061			2.19445	Medium	High	Medium	High
	GVFVLNKK	5	1	1	P01024		904.56	0.0008525	0.0435			High					2.17646			High				High	1.81677				1.94953									High				2.34959
	HQQTVTIPPK	2	1	1	P01024		1148.64	0.0008525	0.04312															High					2.39082			Medium				1.92208
	EALKLEEK	4	1	1	P01024		959.539	0.0009369	0.04867															High					2.50523			High				2.31869		Medium				2.2033				Medium
	LDKACEPGVDYVYKTR	1	1	1	P01024	C5(Carbamidomethyl)	1913.94	0.001141	0.02082																							High				1.65336
	SVQLTEKR	4	1	1	P01024		960.546	0.00125	0.03144														High					2.13517					Medium				1.72469										Medium
	WLILEK	23	1	1	P01024		801.487	0.00133	0.02164		Medium	Medium		Medium		1.25958	1.91259		1.47432	Medium		Medium	Medium	High	1.59517		1.49933	1.34858	1.54153			High				1.80787		Medium			High	1.62482			1.69069	High		Medium	Medium
	RQGALELIKK	1	1	1	P01024		1155.72	0.00133	0.02435																							High				2.73058
	GVFVLNK	10	1	1	P01024		776.466	0.001417	0.03566	High		High		High	1.77523		2.18698		2.17126	High		Medium			2.13832		1.79695											Medium				2.2303
	KLVLSSEK	3	1	1	P01024		903.55	0.001577	0.04007														High	Medium				2.24578	2.12195			Medium				2.31835
	WLNEQR	13	1	1	P01024		845.426	0.002544	0.02969	Medium			High		1.8128			1.60951		Medium				High	1.39138				1.39286									High		Medium	Medium	2.09002		1.79715	1.96584			Medium	High
	DQLTCNKFDLK	6	1	1	P01024	C5(Carbamidomethyl)	1381.67	0.002804	0.05087													Medium					1.76986											High				1.95759							High
	AVLYNYR	6	1	1	P01024		898.477	0.003334	0.04586			High					1.9803			Medium			Medium		1.53267			1.12602		Medium				1.16068							Medium				1.69204
	YISKYELDK	2	1	1	P01024		1158.6	0.004229	0.06184			Medium					1.93568
	IFTVNHK	1	1	1	P01024		858.483	0.004585	0.1386															High					1.57773
	VQLSNDFDEYIMAIEQTIK	1	1	1	P01024	M12(Oxidation)	2273.1	0.006756	0.1972															High					1.18329
	EYVLPSFEVIVEPTEKFYYIYNEK	1	1	1	P01024		2999.5	0.008396	0.2311															High					1.31328
	ILLQGTPVAQMTEDAVDAERLK	7	1	1	P01024		2398.27	0.0091	0.1001		Medium					0.933563														High	Medium		Medium	1.16441	1.26671		1.25427		Medium				1.58176			Medium
	TLDPERLGR	1	1	1	P01024		1056.58	0.009152	0.1387																						High				2.20124
	YFKPGMPFDLMVFVTNPDGSPAYRVPVAVQGEDTVQSLTQGDGVAK	1	1	1	P01024		4928.43	0.01245	0.2909															Medium					1.59098
	QGALELIKK	2	1	1	P01024		999.619	0.01759	0.277			Medium					1.96633						Medium					1.39055
	SGQSEDRQPVPGQQMTLK	1	1	1	P01024	M15(Oxidation)	2001.97	0.01906	0.1734																															Medium				1.74182
	VVPEGIR	2	1	1	P01024		769.457	0.02059	0.266			Medium					0.8821																								Medium				1.16085
P60174	Triosephosphate isomerase OS=Homo sapiens GN=TPI1 PE=1 SV=3 - [TPIS_HUMAN]	73.08	1	17	17	435	9.1601	20.98	4	6	126.434	62.59	14	44	34.3649	32.52	7	17	3.28161	9.79	2	4	41.5461	38.81	7	17	58.6167	47.2	11	33	39.9175	39.51	8	19	30.5755	29.02	6	18	27.2046	34.27	6	15	11.2642	18.88	4	7	104.28	66.43	15
	Sequence	# PSMs	# Proteins	# Protein Groups	Protein Group Accessions	Modifications	MH+ [Da]	q-Value	PEP	A3	G3	M3	S3	Y3	XCorr A3	XCorr G3	XCorr M3	XCorr S3	XCorr Y3	B3	H3	N3	T3	Z3	XCorr B3	XCorr H3	XCorr N3	XCorr T3	XCorr Z3	C3	I3	O3	U3	XCorr C3	XCorr I3	XCorr O3	XCorr U3	D3	J3	P3	V3	XCorr D3	XCorr J3	XCorr P3	XCorr V3	E3	K3	Q3	W3
	SNVSDAVAQSTR	40	1	1	P60174		1234.6	0	5.328e-06	High	High		High	High	3.49655	3.81295		4.31468	3.30083	High	High		High	High	4.3187	3.08786		4.34482	3.88324	High			High	3.57545			3.73588		High				3.70179				High
	VVLAYEPVWAIGTGK	73	1	1	P60174		1602.89	0	3.611e-06	High	High	High	High		2.34313	2.84575	3.09959	3.79608		High	High	High	High	High	3.70176	2.1476	3.20494	3.38088	3.42591	High	High		High	1.99063	3.05241		2.98034	High	High	High	High	1.67231	2.10513	0.992065	2.46295	High	High	High	High
	VPADTEVVCAPPTAYIDFAR	89	1	1	P60174	C9(Carbamidomethyl)	2192.08	0	3.307e-06	Medium	High	High	High		1.81659	2.36491	2.92078	3.35066		High	High	High	High	High	3.65888	2.20076	3.38191	3.43094	4.18194	High	High		High	3.18207	2.62629		3.2766				High				2.65174	High	High	High	High
	TATPQQAQEVHEK	46	1	1	P60174		1466.72	0	4.817e-05	High	High		High		1.18207	2.8197		3.24193		High	High	High		High	2.94876	2.37255	1.499		2.314	Medium				2.09456				High		Medium		1.97806		1.66204		High	High
	RHVFGESDELIGQK	2	1	1	P60174		1614.82	0	3.41e-07											High					4.82579																						High
	IIYGGSVTGATCK	15	1	1	P60174	C12(Carbamidomethyl)	1326.67	0	1.167e-06					High					2.14231	High	High				4.16248	3.08833							High				3.3472										High
	QSLGELIGTLNAAK	13	1	1	P60174		1414.79	0	7.546e-08				High					3.6139		High					4.09972								High				2.90135		High				1.34087				High
	HVFGESDELIGQK	29	1	1	P60174		1458.72	0	0.0001099				High					3.78976		High		High		High	3.92313		2.93332		2.26889				High				4.13077		High				2.70024				High
	KQSLGELIGTLNAAK	34	1	1	P60174		1542.88	0	6.483e-07		High		High			3.56137		2.87135		High		High	High	High	3.92075		2.9483	3.26409	2.45676	High	High			2.50795	2.99265						Medium				2.67927	High	Medium	Medium
	VTNGAFTGEISPGMIK	7	1	1	P60174		1621.82	0	4.803e-08											High					3.79448																						High
	DCGATWVVLGHSER	5	1	1	P60174	C2(Carbamidomethyl)	1586.74	0	0.0001045											High					2.59445																						High
	IAVAAQNCYK	23	1	1	P60174	C8(Carbamidomethyl)	1137.57	0	0.0003396					Medium					1.88205	High	High			High	2.4964	2.31559			2.66216	High	High			2.82964	2.5037											High	High
	FFVGGNWK	29	1	1	P60174		954.482	0	0.01004		Medium	Medium	High			1.82574	1.50724	1.92731		High		High	High	High	2.28715		2.31282	1.71928	2.03174	High	High		High	1.88363	1.6788		2.06707				Medium				1.55847	Medium	High
	ELASQPDVDGFLVGGASLKPEFVDIINAK	17	1	1	P60174		3029.59	0	7.824e-06		High	High	High			1.46663	1.91629	1.57508		High		High	High	High	1.80915		1.76092	1.91428	3.5861																		High
	ELASQPDVDGFLVGGASLKPEFVDIINAKQ	9	1	1	P60174		3157.64	0	0.0004397		Medium					1.07663							High	High				1.23156	2.82649		High				1.8446											Medium
	VIADNVKDWSK	2	1	1	P60174		1274.67	0	0.006645																																						Medium
	VAHALAEGLGVIACIGEK	2	1	1	P60174	C14(Carbamidomethyl)	1807.97	0	9.603e-05															High					3.68766
P30086	Phosphatidylethanolamine-binding protein 1 OS=Homo sapiens GN=PEBP1 PE=1 SV=3 - [PEBP1_HUMAN]	71.12	1	11	11	166	2.40255	25.13	2	2	78.8872	69.52	10	29	21.4119	32.62	4	10					23.874	49.73	5	9	35.2438	44.92	6	16	24.8274	50.8	5	11	22.9645	35.83	4	9	15.0258	34.76	3	5					37.3068	42.25	7
	Sequence	# PSMs	# Proteins	# Protein Groups	Protein Group Accessions	Modifications	MH+ [Da]	q-Value	PEP	A3	G3	M3	S3	Y3	XCorr A3	XCorr G3	XCorr M3	XCorr S3	XCorr Y3	B3	H3	N3	T3	Z3	XCorr B3	XCorr H3	XCorr N3	XCorr T3	XCorr Z3	C3	I3	O3	U3	XCorr C3	XCorr I3	XCorr O3	XCorr U3	D3	J3	P3	V3	XCorr D3	XCorr J3	XCorr P3	XCorr V3	E3	K3	Q3	W3
	NRPTSISWDGLDSGK	37	1	1	P30086		1632.8	0	9.801e-05	Medium	High		High		2.40255	3.98558		4.45715		High	High	High			4.01931	2.78818	3.16757			High	High			4.09696	3.10076						High				3.0111	High	High
	WSGPLSLQEVDEQPQHPLHVTYAGAAVDELGK	18	1	1	P30086		3471.71	0	1.217e-07	High	High				1.51167	3.83831				High		High	High	High	3.7941		2.94118	2.62987	5.62741		High				4.19165											High
	LYTLVLTDPDAPSR	15	1	1	P30086		1560.83	0	1.299e-07				High					3.68836		High	High				4.3202	2.89318															High				3.28999		High
	GNDISSGTVLSDYVGSGPPK	24	1	1	P30086		1949.94	0	8.495e-09				High					3.51621		High	High	High	High		3.99257	3.86527	3.70058	3.45168		High				2.95665												High	High
	CDEPILSNR	10	1	1	P30086	C1(Carbamidomethyl)	1103.51	0	0.0007736				High					2.61889		High					3.14621
	APVAGTCYQAEWDDYVPK	30	1	1	P30086	C7(Carbamidomethyl)	2069.93	0	0.0001418		High		High			3.22225		3.75938		High	High	High	High		3.01793	2.92758	2.26949	2.11039		High	High			2.66431	2.46223											High	High
	YVWLVYEQDRPLK	2	1	1	P30086		1708.9	0	0.003166											High					2.97895
	LYTLVLTDPDAPSRK	3	1	1	P30086		1688.92	0	3.525e-05											High					2.78208																						High
	LYEQLSGK	21	1	1	P30086		937.498	0	0.001457		High		High			2.2673		2.35847		High					2.49528					High				2.57567												High	High
	YVWLVYEQDRPLKCDEPILSNR	5	1	1	P30086	C14(Carbamidomethyl)	2793.4	0.0003264	0.012		High					2.3315				High				High	2.25543				2.2765
	LYTLVLTDPDAPSRKDPK	1	1	1	P30086		2029.09	0.01361	0.1367																																						Medium
P00441	Superoxide dismutase [Cu-Zn] OS=Homo sapiens GN=SOD1 PE=1 SV=2 - [SODC_HUMAN]	69.48	1	11	11	158		0			34.2791	36.36	5	12	14.4022	41.56	5	9	8.1509	15.58	2	3	13.5	21.43	4	7	11.6073	49.35	6	12	16.1008	41.56	5	9	15.4027	24.68	3	7	24.7527	64.94	7	12					21.1394	41.56	6
	Sequence	# PSMs	# Proteins	# Protein Groups	Protein Group Accessions	Modifications	MH+ [Da]	q-Value	PEP	A3	G3	M3	S3	Y3	XCorr A3	XCorr G3	XCorr M3	XCorr S3	XCorr Y3	B3	H3	N3	T3	Z3	XCorr B3	XCorr H3	XCorr N3	XCorr T3	XCorr Z3	C3	I3	O3	U3	XCorr C3	XCorr I3	XCorr O3	XCorr U3	D3	J3	P3	V3	XCorr D3	XCorr J3	XCorr P3	XCorr V3	E3	K3	Q3	W3
	GDGPVQGIINFEQK	54	1	1	P00441		1501.76	0	3.448e-05		High		High	High		2.71855		4.06104	1.73058	High	High	High	High	High	3.88924	3.37356	3.89459	3.33223	2.51271	High	High			2.00348	2.37185			High		High	High	3.77235		2.05609	2.451	High	High
	AVCVLKGDGPVQGIINFEQK	28	1	1	P00441	C3(Carbamidomethyl)	2172.15	0	7.594e-06		High		High			3.99991		3.64087		High				High	3.79875				3.69932	High	High			3.42331	4.90987						High				2.33625	High	High
	ADDLGKGGNEESTK	19	1	1	P00441		1420.65	0	0.003515				Medium					1.16608		Medium	Medium	Medium		Medium	1.02623	0.85189	1.51218		1.38922		Medium				0.561854					High	High			1.15701	1.52908		High
	ESNGPVKVWGSIK	16	1	1	P00441		1400.75	0	0.003263		High					1.54596							High	High				1.81716	1.82265	High	High			1.70765	1.63979											High	High
	ADDLGKGGNEESTKTGNAGSR	7	1	1	P00441		2063.96	0	0.008889		High					2.21489														Medium	High			1.17297	2.99822
	HVGDLGNVTADKDGVADVSIEDSVISLSGDHCIIGR	7	1	1	P00441	C32(Carbamidomethyl)	3720.81	0	2.696e-08															High					5.88407		High				2.89536
	AVCVLKGDGPVQGIINFEQKESNGPVK	1	1	1	P00441	C3(Carbamidomethyl)	2883.5	0.0005681	0.02233																																					High
	HVGDLGNVTADK	6	1	1	P00441		1225.62	0.001296	0.04068				High	Medium				2.79023	1.16551	High					1.97937															High				1.92887
	DGVADVSIEDSVISLSGDHCIIGR	1	1	1	P00441	C20(Carbamidomethyl)	2514.22	0.001742	0.06578															High					1.64873
	LACGVIGIAQ	16	1	1	P00441	C3(Carbamidomethyl)	1001.54	0.005145	0.06532		Medium		Medium			1.83186		1.91193		Medium	High			High	1.79265	2.09994			1.92916	Medium	Medium			1.89575	1.98169			Medium			Medium	2.11121			1.43111		High
	TLVVHEK	3	1	1	P00441		825.482	0.01075	0.1163																																						Medium
P02649	Apolipoprotein E OS=Homo sapiens GN=APOE PE=1 SV=1 - [APOE_HUMAN]	68.77	1	23	23	269	47.9195	33.44	9	20		0			24.1814	22.08	6	13	17.5356	13.25	4	7	16.1931	12.93	3	6		0			11.0949	11.99	3	5	17.5549	18.61	5	7		0			56.9661	35.02	9	20	6.00269	8.2	2
	Sequence	# PSMs	# Proteins	# Protein Groups	Protein Group Accessions	Modifications	MH+ [Da]	q-Value	PEP	A3	G3	M3	S3	Y3	XCorr A3	XCorr G3	XCorr M3	XCorr S3	XCorr Y3	B3	H3	N3	T3	Z3	XCorr B3	XCorr H3	XCorr N3	XCorr T3	XCorr Z3	C3	I3	O3	U3	XCorr C3	XCorr I3	XCorr O3	XCorr U3	D3	J3	P3	V3	XCorr D3	XCorr J3	XCorr P3	XCorr V3	E3	K3	Q3	W3
	AKLEEQAQQIR	26	1	1	P02649		1313.72	0	0.0002251	High					3.30954						High	High				2.4505	4.30142			High				3.12662					High	High			3.86278	3.84713			Medium	High	High
	AATVGSLAGQPLQER	41	1	1	P02649		1497.8	0	4.79e-06	High	High	High	High	High	3.22608	3.03652	3.87374	3.20434	2.13852		High	High	High	High		3.15998	3.91687	4.03094	3.95716	High		High		2.49163		3.83086		High	High	High		3.30385	4.1062	3.62937		High	High	High	High
	VQAAVGTSAAPVPSDNH	23	1	1	P02649		1620.8	0	9.835e-08	High		High			3.10412		4.11037					High	High	High			3.74243	3.19839	3.74013	High				2.70145					High	High			4.50763	3.27193		High		High	High
	LAVYQAGAR	27	1	1	P02649		948.525	0	0.0006117	High		High		High	2.91015		3.04308		2.65626		High			High		2.44043			2.41108	High		High		2.5469		2.81607		High	High	High		2.59235	2.79966	2.72962
	SELEEQLTPVAEETR	19	1	1	P02649		1730.84	0	6.339e-06	High		High		High	2.59608		4.00192		1.38677		High	High		High		2.44735	3.92471		3.57912			High				4.01724			High	High			2.70358	3.15419				High	High
	VEQAVETEPEPELR	5	1	1	P02649		1625.8	0	0.0001202	High					2.42898																	High				3.67759				High				2.62685
	LGPLVEQGR	37	1	1	P02649		968.551	0	0.005641	High	High	High	Medium		1.9379	2.89756	2.75097	1.8392			High	High		High		1.8919	2.63239		3.12179	High		High		2.5527		2.81726		High	High	High		2.59216	2.98325	2.94628		Medium		High	High
	WELALGR	18	1	1	P02649		844.468	0	0.0223	High		High			1.70156		2.45712					High		High			2.2316		1.705										High	High			2.08902	2.06059				High	High
	DRLDEVKEQVAEVR	9	1	1	P02649		1685.88	0	7.117e-06		High	High				1.58703	3.17962					High					3.42106					High				4.72967			High	High			2.75705	2.6207
	LKSWFEPLVEDMQR	5	1	1	P02649		1777.89	0	1.907e-06															High					3.93241			High				4.13233			Medium				1.5371
	LDEVKEQVAEVR	7	1	1	P02649		1414.75	0	0.002449			Medium					2.21577																							High				2.9526
	WVQTLSEQVQEELLSSQVTQELR	7	1	1	P02649		2730.4	0	1.03e-05			High					2.45875					High		High			1.5318		3.95326
	LKSWFEPLVEDMQR	2	1	1	P02649	M12(Oxidation)	1793.89	0	0.0007412																							High				3.64062
	LSKELQAAQAR	3	1	1	P02649		1214.68	0	0.0001955																							High				2.66859
	LEEQAQQIR	3	1	1	P02649		1114.58	0	0.003884																															High				3.07373
	GEVQAMLGQSTEELR	2	1	1	P02649		1647.8	0	1.064e-05															High					3.22005
	LQAEAFQAR	21	1	1	P02649		1033.54	0.0002918	0.01904	High		High			2.12657		2.71737					High		High			2.66381		2.74985	Medium		Medium		2.13969		2.00587		High		High		2.31584		2.67323				Medium
	LGADMEDVCGR	1	1	1	P02649	M5(Oxidation); C9(Carbamidomethyl)	1238.51	0.003552	0.05664																															High				1.90408
	EQVAEVR	1	1	1	P02649		830.435	0.003552	0.05403																															High				1.67672
	QQTEWQSGQR	2	1	1	P02649		1247.57	0.007241	0.1024																															High				1.75078
	FWDYLR	2	1	1	P02649		899.44	0.01491	0.1553			Medium					1.49406																							Medium				1.23486
	ELQAAQAR	6	1	1	P02649		886.473	0.01869	0.2378													Medium					1.84011													Medium				2.12313				Medium
	SWFEPLVEDMQR	1	1	1	P02649	M10(Oxidation)	1552.71	0.03488	0.2627																															Medium				0.891821
	QWAGLVEK	1	1	1	P02649		930.503	0.03778	0.2856																															Medium				1.66174
P06396	Gelsolin OS=Homo sapiens GN=GSN PE=1 SV=1 - [GELS_HUMAN]	66.24	1	42	42	801	26.9621	13.68	8	21	106.794	26.98	18	44	32.4401	16.75	9	20	128.064	27.49	20	54	30.7107	13.17	6	13	18.2843	12.66	8	15	40.8395	18.29	11	20	44.5565	19.05	12	26	52.0221	19.82	10	26	130.477	28.39	20	73	41.9453	17.26	11
	Sequence	# PSMs	# Proteins	# Protein Groups	Protein Group Accessions	Modifications	MH+ [Da]	q-Value	PEP	A3	G3	M3	S3	Y3	XCorr A3	XCorr G3	XCorr M3	XCorr S3	XCorr Y3	B3	H3	N3	T3	Z3	XCorr B3	XCorr H3	XCorr N3	XCorr T3	XCorr Z3	C3	I3	O3	U3	XCorr C3	XCorr I3	XCorr O3	XCorr U3	D3	J3	P3	V3	XCorr D3	XCorr J3	XCorr P3	XCorr V3	E3	K3	Q3	W3
	TGAQELLR	53	1	1	P06396		887.494	0	0.0001521	High	High	High	High	High	3.11019	2.79405	3.28273	2.88357	2.79325	High	High	High		High	3.23172	3.01386	2.64		3.40491	High		High	High	3.20529		2.98312	3.21623	High	High	High		3.28613	3.18106	2.77651					High
	QTQVSVLPEGGETPLFK	93	1	1	P06396		1829.96	0	0.0004093	High	High	High	High	Medium	2.82755	2.95707	3.33905	2.81168	1.02886	High	High	High	High	High	3.17836	2.55966	3.62263	3.32928	3.32309	High	High	High	High	2.78005	2.91437	3.78824	3.52565	High	High	High	High	2.89103	2.74962	2.36013	2.41388	High	High	High	High
	AGKEPGLQIWR	59	1	1	P06396		1254.69	0	1.831e-06	High	Medium	High		Medium	2.45082	1.96812	4.67116		1.72934	High	High	High		High	3.71239	3.71127	3.73645		3.95275	Medium	High	High	High	2.13808	3.92096	3.15737	3.19582	High	High	High	High	4.16075	3.88182	2.99016	4.08609	High	High	High	High
	AGALNSNDAFVLK	50	1	1	P06396		1319.69	0	0.0003034	High		High	High	High	2.33593		3.57081	3.08734	2.00636	High	High	High	High	High	2.94963	2.60608	3.35555	3.38833	2.94682	High	High	High	High	2.94289	3.44533	3.65709	2.91996	High	High	High	High	3.89796	2.81618	2.9085	2.72614	High		High	High
	NWRDPDQTDGLGLSYLSSHIANVER	25	1	1	P06396		2843.37	0	2.288e-09	Medium	High		High		2.31785	3.9925		2.23118		High		High	High	High	4.72828		4.04957	4.79858	5.35491	High	High			1.78247	3.50544			High				3.5558				High
	AQPVQVAEGSEPDGFWEALGGK	131	1	1	P06396		2272.09	0	1.913e-08	High	High	High	High		2.18638	4.43422	5.03228	4.14379		High	High	High	High	High	4.88865	3.07156	4.66705	5.22638	4.5261	High	High	High	High	2.82951	2.59838	4.89927	5.32569	High	High	High	High	4.1968	4.62388	1.97505	1.98591	High	High	High	High
	SEDCFILDHGK	31	1	1	P06396	C4(Carbamidomethyl)	1320.59	0	0.0002842	High		High	High	High	2.1124		2.72933	2.28916	1.96817	High		High		High	2.64794		2.42359		2.96185	High			High	2.07367			2.15504	High			High	3.36063			1.97698		High		High
	EPGLQIWR	26	1	1	P06396		998.541	0	0.01752	Medium		High	High		1.28623		1.90226	1.64941		High	Medium	Medium			2.13411	1.62502	1.7118						High				2.22531	High	High	Medium	High	1.67055	1.77501	1.332	1.70773				Medium
	DSQEEEKTEALTSAK	33	1	1	P06396		1665.78	0	2.818e-07			High	High	High			4.5337	4.11121	3.72814	High	High	High		High	5.19916	2.24993	5.15484		3.24111				High				5.10919	High	High			5.23014	3.78592				High
	TPSAAYLWVGTGASEAEK	26	1	1	P06396		1837.9	0	2.046e-08		High	High		Medium		4.30882	4.51853		1.25771	High				High	3.99102				5.05972		High	High	High		2.33353	4.5104	3.66834	High	High			4.05562	3.4591				High
	DPDQTDGLGLSYLSSHIANVER	17	1	1	P06396		2387.15	0	3.278e-07			High	High				3.73866	2.88291		High					3.11917								High				2.40918	High	High			2.87025	1.97843
	HVVPNEVVVQR	38	1	1	P06396		1275.72	0	0.0006528			High		High			3.15124		3.89817	High		Medium		High	3.02691		1.98773		3.18321				High				2.26011	High	High			3.94208	2.90185				Medium
	YIETDPANR	22	1	1	P06396		1078.51	0	0.0003578			High		High			2.63362		1.76991	High				High	2.41504				2.55795	High		High	High	1.50856		2.48691	2.6235	High	High	High		2.65476	2.15983	2.09401
	PALPAGTEDTAKEDAANR	9	1	1	P06396		1826.89	0	0.002152			High					1.98058			High	Medium	High			2.269	1.6311	2.1397											High				2.37972
	EVQGFESATFLGYFK	33	1	1	P06396		1722.84	0	5.268e-07		High	High	High			0.828901	1.92	2.12473		High	Medium	High		High	1.58923	1.08975	2.1282		3.1858	High		High	High	0.970975		2.9832	1.69975	High	High			2.37196	1.61592			Medium	Medium	Medium
	PALPAGTEDTAKEDAANRK	2	1	1	P06396		1954.98	0	0.0007121			High					3.02944																					Medium				2.43188
	SEDCFILDHGKDGK	11	1	1	P06396	C4(Carbamidomethyl)	1620.73	0	0.003686														High	High				1.41159	2.95928				High				1.65628	High				2.32524					Medium
	TPSAAYLWVGTGASEAEKTGAQELLR	16	1	1	P06396		2706.37	0	0.003065		Medium					1.30028															High	High	High		2.56216	2.74183	2.92938		High				1.93937
	EGGQTAPASTR	13	1	1	P06396		1074.52	0	0.01493			Medium					0.785402				Medium	High		Medium		1.13628	1.93019		1.54624			High	High			2.04377	1.55096		Medium				1.68288					Medium
	GASQAGAPQGR	9	1	1	P06396		999.494	0	0.01326												Medium	High		Medium		1.02343	2.13589		1.39997												Medium				1.00141		High		Medium
	IEGSNKVPVDPATYGQFYGGDSYIILYNYR	10	1	1	P06396		3399.66	0	1.427e-07														High	High				2.1748	5.2137		High	High			3.63689	2.68429
	DSQEEEKTEALTSAKR	5	1	1	P06396		1821.88	0	0.0004351																														High				3.25706				Medium
	QGFEPPSFVGWFLGWDDDYWSVDPLDR	4	1	1	P06396		3230.46	0	2.694e-05																								High				3.06858		High				3.16796
	LKATQVSK	3	1	1	P06396		874.535	0	0.005491															High					1.73662										Medium				1.97576
	VPVDPATYGQFYGGDSYIILYNYR	3	1	1	P06396		2771.34	0	0.005902			High					2.9737						Medium					1.46784
	VLRAQPVQVAEGSEPDGFWEALGGK	5	1	1	P06396		2640.34	0	1.604e-05																							High				4.04684
	MDYPKQTQVSVLPEGGETPLFK	2	1	1	P06396		2464.24	0	0.001678																							High				2.2942
	VSNGAGTMSVSLVADENPFAQGALK	4	1	1	P06396		2463.22	0	6.836e-06															High					4.71153
	ATEVPVSWESFNNGDCFILDLGNNIHQWCGSNSNR	5	1	1	P06396	C16(Carbamidomethyl); C29(Carbamidomethyl)	4037.79	0	0.0003931															High					3.55685
	VHVSEEGTEPEAMLQVLGPKPALPAGTEDTAK	3	1	1	P06396		3301.67	0	7.15e-06															High					3.41953
	VEKFDLVPVPTNLYGDFFTGDAYVILK	2	1	1	P06396		3060.6	0	0.001999															High					3.11571
	QGQIIYNWQGAQSTQDEVAASAILTAQLDEELGGTPVQSR	3	1	1	P06396		4273.1	0	0.002088															High					2.61233
	VPFDAATLHTSTAMAAQHGMDDDGTGQK	2	1	1	P06396		2873.28	0	0.004656															High					2.46439
	AGALNSNDAFVLKTPSAAYLWVGTGASEAEK	3	1	1	P06396		3138.57	0.0004672	0.01011																							High				2.86667
	RTPITVVK	10	1	1	P06396		913.582	0.0009369	0.04645		High					2.07109				Medium				High	2.1185				2.31223			High	High			2.1371	1.81286	High				2.27265
	LFACSNKIGR	1	1	1	P06396	C4(Carbamidomethyl)	1165.61	0.001816	0.04201																							High				2.28079
	TASDFITK	17	1	1	P06396		882.456	0.002294	0.02399		Medium	High	High			1.36719	2.21755	1.06284		Medium	Medium	Medium			1.66672	1.34869	1.44006						Medium				1.68006	High	High	Medium		1.83447	1.89136	1.04655
	PALPAGTEDTAK	3	1	1	P06396		1170.6	0.005963	0.07872			Medium		Medium			1.40943		1.41431																					High				1.52189
	YIETDPANRDR	15	1	1	P06396		1349.64	0.007331	0.1205		Medium	Medium				1.50678	1.24417			Medium				High	1.55696				1.71833		Medium	Medium			1.48748	1.23124		Medium	Medium			1.70829	1.79073
	QTQVSVLPEGGETPLFKQFFK	1	1	1	P06396		2380.26	0.009463	0.1277																														High				0.798953
	AGALNSNDAFVLKTPSAAYLWVGTGASEAEKTGAQELLR	2	1	1	P06396		4007.05	0.0182	0.2229																						Medium				1.48361
	VPEARPNSMVVEHPEFLK	1	1	1	P06396		2079.07	0.02987	0.2852																								Medium				1.44459
P01034	Cystatin-C OS=Homo sapiens GN=CST3 PE=1 SV=1 - [CYTC_HUMAN]	56.85	1	8	8	50						0							4.96356	19.18	2	4						0												0			6.88295	19.18	2	4	7.19446	19.18	2
	Sequence	# PSMs	# Proteins	# Protein Groups	Protein Group Accessions	Modifications	MH+ [Da]	q-Value	PEP	A3	G3	M3	S3	Y3	XCorr A3	XCorr G3	XCorr M3	XCorr S3	XCorr Y3	B3	H3	N3	T3	Z3	XCorr B3	XCorr H3	XCorr N3	XCorr T3	XCorr Z3	C3	I3	O3	U3	XCorr C3	XCorr I3	XCorr O3	XCorr U3	D3	J3	P3	V3	XCorr D3	XCorr J3	XCorr P3	XCorr V3	E3	K3	Q3	W3
	ALDFAVGEYNK	21	1	1	P01034		1226.61	0	0.002346			High					3.14609							High					3.44216			High	High			2.96697	2.29012	High	High			2.78905	2.64443				High
	TQPNLDNCPFHDQPHLK	9	1	1	P01034	C8(Carbamidomethyl)	2060.96	0	0.001419			High					2.19073							High					2.47143			High	High			2.65498	2.36885	High				2.17993
	RALDFAVGEYNK	5	1	1	P01034		1382.71	0	0.001366															High					2.80934			High				3.34898
	KQIVAGVNYFLDVELGR	2	1	1	P01034		1921.06	0	0.0005552															High					3.41646
	LVGGPMDASVEEEGVR	1	1	1	P01034		1644.79	0	0.001788															High					2.74442
	AFCSFQIYAVPWQGTMTLSK	4	1	1	P01034	C3(Carbamidomethyl)	2335.13	0	2.031e-05															High					2.55832
	KAFCSFQIYAVPWQGTMTLSK	2	1	1	P01034	C4(Carbamidomethyl)	2463.22	0	0.0007765															High					2.3294
	LVGGPMDASVEEEGVRR	6	1	1	P01034		1800.89	0.0006714	0.01229			High					1.06136							High					1.29136			Medium	Medium			1.32524	1.81141		High				1.08515				High
P62937	Peptidyl-prolyl cis-trans isomerase A OS=Homo sapiens GN=PPIA PE=1 SV=2 - [PPIA_HUMAN]	55.76	1	10	10	152		0			44.9447	52.12	9	22	7.48772	23.03	3	8					10.7448	39.39	4	7	11.663	35.76	6	10	22.8677	55.76	7	12	9.79013	19.39	3	5	13.048	39.39	5	10		0			26.2157	55.76	7
	Sequence	# PSMs	# Proteins	# Protein Groups	Protein Group Accessions	Modifications	MH+ [Da]	q-Value	PEP	A3	G3	M3	S3	Y3	XCorr A3	XCorr G3	XCorr M3	XCorr S3	XCorr Y3	B3	H3	N3	T3	Z3	XCorr B3	XCorr H3	XCorr N3	XCorr T3	XCorr Z3	C3	I3	O3	U3	XCorr C3	XCorr I3	XCorr O3	XCorr U3	D3	J3	P3	V3	XCorr D3	XCorr J3	XCorr P3	XCorr V3	E3	K3	Q3	W3
	HTGPGILSMANAGPNTNGSQFFICTAK	19	1	1	P62937	C24(Carbamidomethyl)	2791.33	0	1.034e-09		High		High			3.3321		2.66182		High				High	4.59564				6.14461		High				3.38594											High	High
	KITIADCGQLE	30	1	1	P62937	C7(Carbamidomethyl)	1247.63	0	0.0002996		High	High	High			2.91665	3.01451	3.15082		High	High	High	High	High	3.55186	2.85538	3.14801	3.67282	3.28067	High	High			3.07373	3.08795											High	High
	VSFELFADK	3	1	1	P62937		1055.54	0	0.0002961											High					3.06076
	VSFELFADKVPK	37	1	1	P62937		1379.76	0	8.35e-05		High		High			2.13939		1.57392		High	Medium	High	High	High	2.94754	1.81819	2.29659	2.52211	2.32555	Medium	High		High	1.76577	1.86689		1.7181				High				1.3571	High	High
	FEDENFILK	20	1	1	P62937		1154.57	0	0.0005265		High		High			1.63945		2.28888		High	High	High			2.83457	2.69083	1.99082				High				1.94886						High				1.82773		High
	SIYGEKFEDENFILK	25	1	1	P62937		1831.91	0	0.006601		High	Medium				2.27611	1.90711			High			Medium		1.72627			1.65273		High	High		Medium	1.74053	1.6226		1.49847				Medium				1.19811	High	High
	IIPGFMCQGGDFTR	7	1	1	P62937	C7(Carbamidomethyl)	1598.75	0	0.008926		High					1.14623				High				Medium	1.49038				1.07362																		High
	TEWLDGKHVVFGK	4	1	1	P62937		1515.79	0	0.008887		High					2.77298																															High
	ITIADCGQLE	2	1	1	P62937	C6(Carbamidomethyl)	1119.54	0.0004668	0.007513											High					2.19512
	TEWLDGK	5	1	1	P62937		848.415	0.0048	0.06847				Medium					1.64949		High					1.87866
Q9BW30	Tubulin polymerization-promoting protein family member 3 OS=Homo sapiens GN=TPPP3 PE=1 SV=1 - [TPPP3_HUMAN]	54.55	1	14	14	287		0			82.0166	44.32	11	33	54.1736	49.43	10	23	14.5312	14.2	2	6	45.0425	42.05	8	16	45.5964	50	12	28	68.8795	49.43	9	23	19.6442	39.2	8	15	37.4231	37.5	7	15		0			33.6598	37.5	7
	Sequence	# PSMs	# Proteins	# Protein Groups	Protein Group Accessions	Modifications	MH+ [Da]	q-Value	PEP	A3	G3	M3	S3	Y3	XCorr A3	XCorr G3	XCorr M3	XCorr S3	XCorr Y3	B3	H3	N3	T3	Z3	XCorr B3	XCorr H3	XCorr N3	XCorr T3	XCorr Z3	C3	I3	O3	U3	XCorr C3	XCorr I3	XCorr O3	XCorr U3	D3	J3	P3	V3	XCorr D3	XCorr J3	XCorr P3	XCorr V3	E3	K3	Q3	W3
	SKEEAFDAICQLVAGKEPANVGVTK	60	1	1	Q9BW30	C10(Carbamidomethyl)	2661.35	0	1.892e-08		High	High	High			5.26771	3.49889	4.37102		High			High		5.99935			5.55334		High	High		High	4.2103	4.41803		2.28069	High			High	3.02549			2.62592	High	High	High
	SKEEAFDAICQLVAGK	37	1	1	Q9BW30	C10(Carbamidomethyl)	1765.88	0	1.146e-07		High	High	High			3.37562	4.02728	3.94128		High	High				4.68479	2.38938				High	High			2.63758	2.12853			High			High	3.48683			2.49922	High	High	High	High
	EEAFDAICQLVAGKEPANVGVTK	20	1	1	Q9BW30	C8(Carbamidomethyl)	2446.23	0	6.755e-07		High		High			2.65265		3.64405		High	High				3.42061	2.11524				High	High		High	1.71459	1.86506		1.77818									High	High
	QDILDDSGYVSAYK	29	1	1	Q9BW30		1573.74	0	5.572e-05		High		High			2.60328		2.86708		High	High		High		3.22655	3.14678		2.70389		High	High			2.99211	2.90772											Medium	High		High
	ALEELATKR	4	1	1	Q9BW30		1030.59	0	0.004025											High					2.83775
	SVTGTDVDIVFSK	23	1	1	Q9BW30		1367.71	0	0.0004546		High		High			2.9179		2.28879		High	High		High		2.71642	2.57816		2.65697		High	High		High	2.20485	2.3848		2.31134									High	High
	VINYEEFKK	52	1	1	Q9BW30		1169.62	0	0.002849		High		Medium			2.42914		2.06746		High	Medium		High		2.46949	1.91253		2.2524		High	High		High	2.41267	1.49659		2.20998				High				2.19087	Medium	High	Medium	High
	EEAFDAICQLVAGK	7	1	1	Q9BW30	C8(Carbamidomethyl)	1550.75	0	0.0004962				High					1.45179		High	High				2.07191	1.6481
	GIAGRQDILDDSGYVSAYK	14	1	1	Q9BW30		2028	0	3.51e-08		High					6.25003							High					5.80347		High	High			4.7376	4.41413											High	High
	TGGAVDRLTDTSR	7	1	1	Q9BW30		1348.68	0	0.0001496		High					3.64164														High				2.5552
	VINYEEFK	8	1	1	Q9BW30		1041.52	0	0.006133				High					2.19072					Medium					1.88274		High				1.96576
	EPANVGVTK	7	1	1	Q9BW30		914.493	0.0004043	0.01908				High					1.43197		High	High				1.70419	1.93042
	ALEELATK	16	1	1	Q9BW30		874.487	0.001308	0.03947		Medium		High			1.90014		2.30243		High	High				2.6071	2.09277				Medium				1.62518												Medium
	FAIHGDPK	3	1	1	Q9BW30		884.462	0.008043	0.1808				High					1.67706		High					1.33976
P21291	Cysteine and glycine-rich protein 1 OS=Homo sapiens GN=CSRP1 PE=1 SV=3 - [CSRP1_HUMAN]	54.4	1	6	6	34		0			20.2165	54.4	6	12		0				0				0			4.37197	19.17	2	3	8.67075	16.58	2	3		0			17.783	45.6	5	8		0			10.1397	16.58	2
	Sequence	# PSMs	# Proteins	# Protein Groups	Protein Group Accessions	Modifications	MH+ [Da]	q-Value	PEP	A3	G3	M3	S3	Y3	XCorr A3	XCorr G3	XCorr M3	XCorr S3	XCorr Y3	B3	H3	N3	T3	Z3	XCorr B3	XCorr H3	XCorr N3	XCorr T3	XCorr Z3	C3	I3	O3	U3	XCorr C3	XCorr I3	XCorr O3	XCorr U3	D3	J3	P3	V3	XCorr D3	XCorr J3	XCorr P3	XCorr V3	E3	K3	Q3	W3
	GFGFGQGAGALVHSE	11	1	1	P21291		1433.68	0	0.0003485		High					3.33207				High					3.60164						High				3.73788												High
	NLDSTTVAVHGEEIYCK	3	1	1	P21291	C16(Carbamidomethyl)	1935.91	0	2.855e-06											High					2.9356
	GLESTTLADKDGEIYCK	8	1	1	P21291	C16(Carbamidomethyl)	1899.9	0	3.278e-06		High					2.8983				High					2.67706						High				2.96602												High
	GYGYGQGAGTLSTDKGESLGIK	7	1	1	P21291		2159.06	0	0.0008752											High					2.56736						High				2.53531
	HEEAPGHRPTTNPNASK	2	1	1	P21291		1842.88	0.001281	0.01706											High					1.65307						Medium				0.806407
	TVYFAEEVQCEGNSFHK	3	1	1	P21291	C10(Carbamidomethyl)	2044.91	0.01353	0.1703											Medium					1.55415						Medium				1.41332
P10599	Thioredoxin OS=Homo sapiens GN=TXN PE=1 SV=3 - [THIO_HUMAN]	54.29	1	7	7	56					23.5644	40	5	9		0				0			11.9507	10.48	2	5	5.32463	25.71	3	4		0			10.1277	29.52	3	5	1.67811	19.05	2	2					9.59119	27.62	4
	Sequence	# PSMs	# Proteins	# Protein Groups	Protein Group Accessions	Modifications	MH+ [Da]	q-Value	PEP	A3	G3	M3	S3	Y3	XCorr A3	XCorr G3	XCorr M3	XCorr S3	XCorr Y3	B3	H3	N3	T3	Z3	XCorr B3	XCorr H3	XCorr N3	XCorr T3	XCorr Z3	C3	I3	O3	U3	XCorr C3	XCorr I3	XCorr O3	XCorr U3	D3	J3	P3	V3	XCorr D3	XCorr J3	XCorr P3	XCorr V3	E3	K3	Q3	W3
	TAFQEALDAAGDK	10	1	1	P10599		1336.64	0	2.554e-06				High					3.43215		High	High				3.99458	3.41889
	VGEFSGANK	15	1	1	P10599		908.446	0	0.001386				High					2.94357		High	Medium				3.09126	1.90655																				High	High
	LEATINELV	7	1	1	P10599		1001.55	0	0.002378				High					1.5249		High	High				2.87278	1.93812																					High
	CMPTFQFFK	8	1	1	P10599	C1(Carbamidomethyl)	1205.55	0	0.001948				High					1.5063		High				High	1.74023				1.20625		High				0.992207												High
	VGEFSGANKEK	7	1	1	P10599		1165.58	0	0.01336																																					Medium	High
	TAFQEALDAAGDKLVVVDFSATWCGPCK	3	1	1	P10599	C24(Carbamidomethyl); C27(Carbamidomethyl)	3056.45	0	0.0001475															High					3.94102
	EKLEATINELV	6	1	1	P10599		1258.69	0.0004668	0.008083				High					2.36139		High				High	2.6939				2.12762		Medium				1.67811
P02750	Leucine-rich alpha-2-glycoprotein OS=Homo sapiens GN=LRG1 PE=1 SV=2 - [A2GL_HUMAN]	53.31	1	17	17	293		0			7.1769	5.76	2	3	33.5037	24.78	8	16	36.037	34.58	10	20	7.54481	18.16	4	7	12.0376	12.68	5	7	6.90821	16.71	4	6	4.84289	5.76	2	3	10.1027	11.82	3	6	32.3531	24.78	8	20	9.11905	7.78	2
	Sequence	# PSMs	# Proteins	# Protein Groups	Protein Group Accessions	Modifications	MH+ [Da]	q-Value	PEP	A3	G3	M3	S3	Y3	XCorr A3	XCorr G3	XCorr M3	XCorr S3	XCorr Y3	B3	H3	N3	T3	Z3	XCorr B3	XCorr H3	XCorr N3	XCorr T3	XCorr Z3	C3	I3	O3	U3	XCorr C3	XCorr I3	XCorr O3	XCorr U3	D3	J3	P3	V3	XCorr D3	XCorr J3	XCorr P3	XCorr V3	E3	K3	Q3	W3
	VAAGAFQGLR	41	1	1	P02750		989.552	0	3.398e-05			High		High			3.95627		2.44216	High	High	High	High	High	3.26577	2.6872	3.75189	3.59543	3.53353	High		High	High	3.49722		3.81117	2.92215	High	High	High	High	3.86149	3.68716	3.21811	3.21071	High		High	High
	DLLLPQPDLR	46	1	1	P02750		1179.67	0	0.002749		High	High		High		1.77963	2.22344		1.55675	High	High	High	Medium	High	2.01052	1.50615	2.41731	2.35296	2.74407	High		High	High	2.26872		2.57555	2.32428	High	High	Medium	High	2.40678	2.43712	2.01471	1.40162	Medium	High		High
	ALGHLDLSGNR	34	1	1	P02750		1152.61	0	0.0003361			High		High			3.34893		2.98434			High		High			3.3808		3.58055	High	High	High		2.84953	2.03207	3.25572		High	High	High		2.8869	3.00053	2.64911				High	High
	CAGPEAVKGQTLLAVAK	24	1	1	P02750	C1(Carbamidomethyl)	1712.93	0	0.01473		High					2.9169							Medium					2.04819		High	High	High	High	2.76831	3.14647	3.18288	3.04395	High	Medium	High		2.69841	2.0431	3.04635		Medium	High
	GPLQLER	26	1	1	P02750		812.462	0	0.006054			High		High			2.5261		2.17581					High					2.6408	High		High		2.38792		2.26232		High	Medium	High		2.23035	2.04873	2.38476
	LHLEGNKLQVLGK	12	1	1	P02750		1448.86	0	0.0001264		High					1.74094							High	High				2.96576	2.92262	Medium	High	High		2.19131	2.41823	2.67284		Medium	High			1.95325	1.89895
	GQTLLAVAK	14	1	1	P02750		900.55	0	0.0121			High		Medium			1.70073		2.10215			High		High			1.21865		1.7044	High				2.17084				High	Medium	Medium		2.90312	1.76405	1.22718
	TLDLGENQLETLPPDLLR	43	1	1	P02750		2037.09	0	9.344e-06		Medium	High				0.993318	1.93785					High	High	High			1.8888	2.06508	1.96679	High		High	High	1.67682		1.62628	1.38309	Medium	High			1.00834	1.15574						Medium
	YLFLNGNK	14	1	1	P02750		968.519	0	0.002554			High		High			2.16853		1.81234			High		High			2.18496		2.33437			Medium				1.97162		High		Medium		2.39252		1.85254
	LQELHLSSNGLESLSPEFLRPVPQLR	19	1	1	P02750		2959.6	0	1.982e-05			High					2.26997					High	High	High			2.22308	2.58341	3.29814			High				2.13931		Medium				1.41857				High
	ENQLEVLEVSWLHGLK	7	1	1	P02750		1894.01	0	0.0005343			High					1.82267					High		High			1.60564		2.68095
	DGFDISGNPWICDQNLSDLYR	3	1	1	P02750	C12(Carbamidomethyl)	2485.11	0	2.146e-07			High					1.62931							High					4.40283
	NALTGLPPGLFQASATLDTLVLK	2	1	1	P02750		2340.32	0	2.048e-05															High					3.04803
	TLDLGENQLETLPPDLLRGPLQLER	3	1	1	P02750		2830.52	0.0002694	0.004988																							High				1.93796
	ALGHLDLSGNRLR	2	1	1	P02750		1421.8	0.0004672	0.01775																							High				2.02661
	YLFLNGNKLAR	2	1	1	P02750		1308.74	0.0004672	0.01158																							High				1.72631
	LHLEGNK	1	1	1	P02750		810.446	0.03501	0.3572													Medium					1.35782
P00568	Adenylate kinase isoenzyme 1 OS=Homo sapiens GN=AK1 PE=1 SV=3 - [KAD1_HUMAN]	53.09	1	12	12	87		0			37.0773	49.48	10	20	13.6656	23.71	4	8						0			18.7236	28.87	5	9	2.30956	20.62	3	4		0				0							15.8279	28.87	5
	Sequence	# PSMs	# Proteins	# Protein Groups	Protein Group Accessions	Modifications	MH+ [Da]	q-Value	PEP	A3	G3	M3	S3	Y3	XCorr A3	XCorr G3	XCorr M3	XCorr S3	XCorr Y3	B3	H3	N3	T3	Z3	XCorr B3	XCorr H3	XCorr N3	XCorr T3	XCorr Z3	C3	I3	O3	U3	XCorr C3	XCorr I3	XCorr O3	XCorr U3	D3	J3	P3	V3	XCorr D3	XCorr J3	XCorr P3	XCorr V3	E3	K3	Q3	W3
	IIFVVGGPGSGK	12	1	1	P00568		1130.66	0	0.0001207				High					2.5882		High					3.21324					High				2.80546													High
	GFLIDGYPR	21	1	1	P00568		1037.54	0	0.0004951		High		High			2.30956		2.69821		High			High		3.18067			2.54515		Medium				1.78234							High				2.67531		High
	YGYTHLSTGDLLR	18	1	1	P00568		1495.75	0	0.0003876		High		High			1.45525		3.24833		High					3.1571					High				2.71345													High
	ATEPVIAFYEK	7	1	1	P00568		1267.66	0	0.0004286				High					2.78638		High					2.4509
	EVQQGEEFER	6	1	1	P00568		1250.56	0	0.002914											High					2.42748
	KVNAEGSVDSVFSQVCTHLDALK	3	1	1	P00568	C16(Carbamidomethyl)	2504.24	0	0.005835											Medium			High		2.3918			2.26829
	ATEPVIAFYEKR	7	1	1	P00568		1423.76	0	0.02358																					High				1.86607							Medium				1.46257		High
	EVQQGEEFERR	4	1	1	P00568		1406.66	0.001007	0.01488											High					1.51324
	RLETYYK	3	1	1	P00568		972.513	0.002603	0.04457											High					2.01821
	VDDNEETIKK	4	1	1	P00568		1190.59	0.002792	0.0316											Medium					1.48348																						High
	VNAEGSVDSVFSQVCTHLDALK	1	1	1	P00568	C15(Carbamidomethyl)	2376.15	0.003286	0.05754											High					1.57288
	IIFVVGGPGSGKGTQCEK	1	1	1	P00568	C16(Carbamidomethyl)	1833.95	0.007183	0.1073		High					1.92633
P09211	Glutathione S-transferase P OS=Homo sapiens GN=GSTP1 PE=1 SV=2 - [GSTP1_HUMAN]	52.86	1	10	10	246		0			71.3944	51.9	8	28	27.3374	30.95	5	12		0			35.335	39.52	6	15	25.3272	31.9	6	16	26.2332	26.19	4	10	49.9944	30.95	5	22	20.0141	38.57	4	9		0			45.3575	40.48	7
	Sequence	# PSMs	# Proteins	# Protein Groups	Protein Group Accessions	Modifications	MH+ [Da]	q-Value	PEP	A3	G3	M3	S3	Y3	XCorr A3	XCorr G3	XCorr M3	XCorr S3	XCorr Y3	B3	H3	N3	T3	Z3	XCorr B3	XCorr H3	XCorr N3	XCorr T3	XCorr Z3	C3	I3	O3	U3	XCorr C3	XCorr I3	XCorr O3	XCorr U3	D3	J3	P3	V3	XCorr D3	XCorr J3	XCorr P3	XCorr V3	E3	K3	Q3	W3
	FQDGDLTLYQSNTILR	38	1	1	P09211		1883.95	0	1.047e-06		High		High			3.27179		3.90773		High	High	High	High	High	4.3495	3.73092	3.65769	4.55965	4.32389	High	High		High	3.07234	2.76872		4.37259									High	High
	ALPGQLKPFETLLSQNQGGK	52	1	1	P09211		2126.16	0	3.439e-06		High	High	High			2.68147	4.37923	4.00424		High	High	High	High	High	3.76226	3.28575	3.96317	4.24561	3.89941	High	High		High	3.16564	2.90401		3.70758				Medium				2.0537	High	High	High	High
	AFLASPEYVNLPINGNGK	49	1	1	P09211		1903.99	0	2.342e-06		High	High	High			2.67974	2.51938	3.38831		High	High	High	High		3.55399	3.08937	3.32633	2.58167		High				1.49952							High				2.52507	High	High	High	High
	AFLASPEYVNLPINGNGKQ	56	1	1	P09211		2032.05	0	7.429e-07		High		High			2.94761		3.26924		High	High	High	High	High	3.45112	3.69743	3.26602	4.35995	3.5577	High	High			2.97435	2.93366						High				2.61891	High	High
	ASCLYGQLPK	24	1	1	P09211	C3(Carbamidomethyl)	1136.58	0	0.0004598				High					3.0316		High	High		High		2.74038	2.10619		3.26732		High			High	2.86386			2.10288									Medium	High
	EEVVTVETWQEGSLK	2	1	1	P09211		1733.86	0	9.394e-05											High					2.38593
	YISLIYTNYEAGKDDYVK	17	1	1	P09211		2155.06	0	0.0004194			High					2.48865			High		High	High	Medium	2.0584		2.01995	2.2133	1.84628																	Medium	High
	LKAFLASPEYVNLPINGNGKQ	4	1	1	P09211		2273.23	0	9.241e-06																																						High
	MLLADQGQSWKEEVVTVETWQEGSLK	3	1	1	P09211		2991.48	0	5.622e-05																						High				1.6836
	MLLADQGQSWK	1	1	1	P09211		1276.63	0.0006545	0.01444											High					2.60798
P04792	Heat shock protein beta-1 OS=Homo sapiens GN=HSPB1 PE=1 SV=2 - [HSPB1_HUMAN]	52.68	1	13	13	207	5.83626	20.98	3	6	67.1219	45.85	11	29	13.7643	20.98	3	6					17.371	36.59	6	11	27.5099	45.37	9	18	13.1852	29.27	5	9	26.8621	42.44	8	16	5.47501	20.98	3	5	6.97538	20.98	3	5	18.853	34.15	6
	Sequence	# PSMs	# Proteins	# Protein Groups	Protein Group Accessions	Modifications	MH+ [Da]	q-Value	PEP	A3	G3	M3	S3	Y3	XCorr A3	XCorr G3	XCorr M3	XCorr S3	XCorr Y3	B3	H3	N3	T3	Z3	XCorr B3	XCorr H3	XCorr N3	XCorr T3	XCorr Z3	C3	I3	O3	U3	XCorr C3	XCorr I3	XCorr O3	XCorr U3	D3	J3	P3	V3	XCorr D3	XCorr J3	XCorr P3	XCorr V3	E3	K3	Q3	W3
	LFDQAFGLPR	51	1	1	P04792		1163.62	0	0.004716	High	High		High	Medium	2.18715	2.53303		2.9383	1.06957	High	High	High	High		3.04529	3.00835	2.98274	3.14382		High	High		High	2.92211	2.89347		3.24739		High		High		2.97251		2.90783	High	High	High	High
	VSLDVNHFAPDELTVK	41	1	1	P04792		1783.92	0	0.001667	High	High		High		1.83507	1.8075		2.61945		High	High	High	High	High	3.26191	2.19075	2.64775	2.81706	2.73502	High	High		High	2.38887	2.58154		2.1127		High		High		1.63006		2.31405	High	High	High	High
	LATQSNEITIPVTFESR	47	1	1	P04792		1905.99	0	4.427e-05	High	High		High		1.72331	2.68784		3.36679		High	High	High	High	High	2.59633	2.01969	2.58913	3.21309	2.09837	High	Medium		High	2.66232	1.55363		2.24496		High		High		2.01349		1.60857	High	High	High
	TKDGVVEITGK	4	1	1	P04792		1146.64	0	8.403e-05											High					4.03063
	AQLGGPEAAK	13	1	1	P04792		941.504	0	0.0008483		High					2.3525				High	High				2.69778	2.0902																				High	Medium
	QLSSGVSEIR	13	1	1	P04792		1075.57	0	0.00122					Medium					1.35296	High	High				2.61924	2.37312							High				2.88219										High
	DGVVEITGK	5	1	1	P04792		917.492	0	0.0009057											High	High				2.41213	2.22241
	AQLGGPEAAKSDETAAK	8	1	1	P04792		1643.82	0	0.0003907		Medium					1.1358																	High				2.05898									Medium	High
	GPSWDPFR	9	1	1	P04792		961.451	0.0002213	0.01788				High					1.95651		High	High				2.04001	1.78159
	VPFSLLR	9	1	1	P04792		831.508	0.0002213	0.0212				High					1.74985		High	High				1.79811	1.64809
	TKDGVVEITGKHEER	3	1	1	P04792		1697.88	0.002452	0.03688											High					2.91433
	GPSWDPFRDWYPHSR	2	1	1	P04792		1902.86	0.008919	0.1039																																					High
	RVPFSLLR	2	1	1	P04792		987.607	0.02212	0.2352											Medium					2.24582								Medium				2.38939
Q13938	Calcyphosin OS=Homo sapiens GN=CAPS PE=1 SV=1 - [CAYP1_HUMAN]	52.38	1	12	12	422	30.0017	42.33	8	15	63.1426	47.62	9	24	38.2351	49.21	9	18	24.2781	38.1	7	13	56.5211	51.85	11	23	57.4474	49.74	11	26	54.0119	44.44	10	21	63.1256	48.15	10	31	46.7378	40.21	9	18	10.396	18.52	4	7	75.7627	49.74	11
	Sequence	# PSMs	# Proteins	# Protein Groups	Protein Group Accessions	Modifications	MH+ [Da]	q-Value	PEP	A3	G3	M3	S3	Y3	XCorr A3	XCorr G3	XCorr M3	XCorr S3	XCorr Y3	B3	H3	N3	T3	Z3	XCorr B3	XCorr H3	XCorr N3	XCorr T3	XCorr Z3	C3	I3	O3	U3	XCorr C3	XCorr I3	XCorr O3	XCorr U3	D3	J3	P3	V3	XCorr D3	XCorr J3	XCorr P3	XCorr V3	E3	K3	Q3	W3
	SGDGVVTVDDLR	50	1	1	Q13938		1232.61	0	0.004199	High	High	High		High	2.92604	2.96492	2.61294		2.32415	High	High	High	High	High	2.9125	3.04079	3.14472	2.92081	2.18513		High	High			2.72174	2.70754		High			High	2.44667			3.31568	High	High	High	High
	GASGIQGLAR	39	1	1	Q13938		929.513	0	0.0006946	High	High	High	High		2.65712	3.868	3.1006	3.48497		High	High		High		3.64184	3.4987		2.40962		High	High			3.46096	2.8228			High			High	2.21122			2.85299	High	High
	SLDADEFR	38	1	1	Q13938		952.436	0	0.004765	High	High	High	High	High	2.58816	2.14559	2.25147	2.48019	2.21401	High	High		High		2.5097	2.52608		2.62897		High			High	2.43017			2.46466				High				2.50285	High	High	High	High
	SGEWTEDEVLR	45	1	1	Q13938		1320.61	0	0.0007025	High	High	High	High	High	2.34179	3.21602	2.67606	3.00462	1.60407	High	High	High	High		2.97516	2.14876	2.35821	2.89499		High	High		High	2.97721	2.63507		2.98769	High	High		High	2.68335	2.44424		2.97292	High	High	High	High
	SGEWTEDEVLRR	56	1	1	Q13938		1476.71	0	0.0006987	High	High		High		2.29294	2.96363		2.41425		High	High		High	High	2.644	1.8408		2.36475	2.76563	High	High	High	High	2.7274	2.21282	2.68531	2.3065	Medium	Medium		High	1.72916	2.05901		2.14664	High	High	High	High
	EAVIAAAFAK	52	1	1	Q13938		990.561	0	6.397e-06	High	High	High	High	High	2.1967	2.55439	2.78612	2.83009	1.90173	High	High	High	High		3.18598	3.06682	2.36384	3.12768		High	High		High	2.62787	2.68511		2.87977	High	Medium		High	2.26594	1.84845		2.54137	High	High	High	High
	LGLVLDQAEAEGVCR	46	1	1	Q13938	C14(Carbamidomethyl)	1629.83	0	3.006e-05	High	High	High	High		1.7512	4.66508	4.06493	3.95453		High	High	High	High	High	3.79067	3.69966	3.69527	3.72715	4.44461	High	High	High	High	3.59258	4.17167	4.21526	3.8519	High			High	3.67168			2.8297	High	High	High	High
	NGSGTLDLEEFLR	37	1	1	Q13938		1450.72	0	3.936e-05	High	High	High	High		1.42707	2.11764	2.22145	2.45549		High	High		High	High	2.23701	2.52342		3.23763	3.37202	High	High		Medium	2.49784	2.00154		1.55711	High	Medium		High	1.66083	1.33315		1.25527	High	High	High
	FLDNFDSSEK	38	1	1	Q13938		1201.54	0	4.309e-05				High	High				3.15546	1.73502	High	High	High			3.35138	2.53092	1.79599			Medium			High	1.43812			2.10373				High				2.34329	High	High	High	High
	LDRSGDGVVTVDDLR	10	1	1	Q13938		1616.82	0	0.0007023		High					2.69121														High	High			2.17935	4.00644											High	High
	LGLVLDQAEAEGVCRK	10	1	1	Q13938	C14(Carbamidomethyl)	1757.92	0.0004986	0.01302		High					1.75457					Medium					2.22751					High				2.40584												High
	SLDADEFRQGLAK	1	1	1	Q13938		1449.73	0.01798	0.2023																																					Medium
P04083	Annexin A1 OS=Homo sapiens GN=ANXA1 PE=1 SV=2 - [ANXA1_HUMAN]	52.31	1	18	18	193		0			68.2693	46.24	14	32	14.3804	25.72	6	9		0			14.0456	17.63	4	8	28.7712	30.64	9	17	13.8054	28.32	7	9	22.2944	30.06	8	12	16.0895	11.56	3	9		0			33.59	34.68	11
	Sequence	# PSMs	# Proteins	# Protein Groups	Protein Group Accessions	Modifications	MH+ [Da]	q-Value	PEP	A3	G3	M3	S3	Y3	XCorr A3	XCorr G3	XCorr M3	XCorr S3	XCorr Y3	B3	H3	N3	T3	Z3	XCorr B3	XCorr H3	XCorr N3	XCorr T3	XCorr Z3	C3	I3	O3	U3	XCorr C3	XCorr I3	XCorr O3	XCorr U3	D3	J3	P3	V3	XCorr D3	XCorr J3	XCorr P3	XCorr V3	E3	K3	Q3	W3
	SEDFGVNEDLADSDAR	11	1	1	P04083		1739.73	0	3.286e-06				High					2.47855		High	High				4.25231	2.41394																					High
	TPAQFDADELR	14	1	1	P04083		1262.6	0	5.247e-05				High					3.33839		High	High				3.8489	3.40391							High				3.31204										High
	KGTDVNVFNTILTTR	20	1	1	P04083		1678.91	0	1.966e-05		High		High			2.13002		3.06223		High	Medium				3.80959	1.76711				Medium	High			2.213	2.06645											Medium	High
	GGPGSAVSPYPTFNPSSDVAALHK	26	1	1	P04083		2356.16	0	5.312e-07		High		High			3.12533		3.85159		High	High		High		3.18546	2.57109		3.98313		High	High		High	2.61615	2.82475		3.12516									High	High
	DITSDTSGDFR	10	1	1	P04083		1213.53	0	0.0001058											High					3.16736					High				2.87757													High
	QAWFIENEEQEYVQTVK	10	1	1	P04083		2141.02	0	4.038e-08		High					2.09552				High					2.92661
	GTDVNVFNTILTTR	12	1	1	P04083		1550.82	0	1.215e-05				High					2.66232		High	High				2.3818	2.82932																					High
	AAYLQETGKPLDETLKK	21	1	1	P04083		1905.03	0	0.002996		Medium		High			1.7137		2.35489		High	Medium				2.33445	1.6111				High			Medium	1.81607			1.26791										High
	ALYEAGER	12	1	1	P04083		908.447	0	0.0005455				High					2.80672		High	Medium				1.85191	1.67044				Medium				1.83641												High
	GVDEATIIDILTK	12	1	1	P04083		1387.77	0	0.004759				High					2.23849		High	High				1.83764	1.56308							High				1.29764										High
	DLAKDITSDTSGDFR	2	1	1	P04083		1640.78	0	0.001511																																						Medium
	RKGTDVNVFNTILTTR	7	1	1	P04083		1835.01	0	0.001204		High					2.75929															High				2.86308												High
	GLGTDEDTLIEILASR	12	1	1	P04083		1702.88	0	0.00102		High		High			1.19181		1.37655					High					1.66824
	CATSKPAFFAEK	3	1	1	P04083	C1(Carbamidomethyl)	1356.66	0.0006545	0.01379				High					2.58277		High					2.24449
	NALLSLAK	12	1	1	P04083		829.514	0.00175	0.04564		High		High			1.64073		2.05972		Medium					1.83169								Medium				1.80602										Medium
	CLTAIVK	2	1	1	P04083	C1(Carbamidomethyl)	804.465	0.002452	0.03822											Medium					1.98684
	GVDEATIIDILTKR	6	1	1	P04083		1543.87	0.002479	0.04513				Medium					1.12159		High					1.13807					High				1.21912												Medium
	AAYLQETGKPLDETLK	1	1	1	P04083		1776.94	0.002863	0.07703				High					1.78315
P01833	Polymeric immunoglobulin receptor OS=Homo sapiens GN=PIGR PE=1 SV=4 - [PIGR_HUMAN]	52.23	1	39	39	305		0				0				0				0				0				0								0				0			6.13605	4.58	2	4		0
	Sequence	# PSMs	# Proteins	# Protein Groups	Protein Group Accessions	Modifications	MH+ [Da]	q-Value	PEP	A3	G3	M3	S3	Y3	XCorr A3	XCorr G3	XCorr M3	XCorr S3	XCorr Y3	B3	H3	N3	T3	Z3	XCorr B3	XCorr H3	XCorr N3	XCorr T3	XCorr Z3	C3	I3	O3	U3	XCorr C3	XCorr I3	XCorr O3	XCorr U3	D3	J3	P3	V3	XCorr D3	XCorr J3	XCorr P3	XCorr V3	E3	K3	Q3	W3
	NADLQVLKPEPELVYEDLR	24	1	1	P01833		2241.18	0	7.632e-08			High					4.74528					High		High			4.70151		5.44945			High	High			4.58359	3.63261		High	High			3.25838	2.77463
	ASVDSGSSEEQGGSSR	9	1	1	P01833		1539.65	0	1.244e-07			High					3.38303					High		High			2.99535		3.69345				High				0.62961		High				1.54097
	GVAGGSVAVLCPYNR	10	1	1	P01833	C11(Carbamidomethyl)	1519.77	0	8.695e-08			High		High			4.02732		2.78731					High					4.07935
	LSDAGQYLCQAGDDSNSNKK	17	1	1	P01833	C9(Carbamidomethyl)	2170.96	0	1.522e-07			High		High			4.51945		3.47911			High		High			3.11897		3.75064											High				2.24122
	GSVTFHCALGPEVANVAK	17	1	1	P01833	C7(Carbamidomethyl)	1856.93	0	1.306e-06			High		High			5.3546		2.93849			High		High			5.1009		4.36262			High				3.07098
	ADEGWYWCGVK	14	1	1	P01833	C8(Carbamidomethyl)	1370.58	0	0.0007144			High		High			3.17289		1.91118			High		High			2.52686		2.77163			High				2.82713
	GGCITLISSEGYVSSK	16	1	1	P01833	C3(Carbamidomethyl)	1657.81	0	9.026e-08			High		High			4.09949		1.84026			High		High			3.9017		4.11213			High				4.01788
	AFVNCDENSR	10	1	1	P01833	C5(Carbamidomethyl)	1211.51	0	0.0001195			High		High			2.9477		2.26782			High		High			2.81575		2.60949
	TVTINCPFKTENAQK	10	1	1	P01833	C6(Carbamidomethyl)	1750.88	0	5.118e-05			High					3.82742							High					3.64507			High				1.39277
	QSSGENCDVVVNTLGK	21	1	1	P01833	C7(Carbamidomethyl)	1706.8	0	3.953e-07			High		High			3.78304		2.61893			High		High			3.19256		3.59683			High				3.72435				High				2.0704
	CPLLVDSEGWVK	15	1	1	P01833	C1(Carbamidomethyl)	1402.7	0	4.074e-05			High		High			3.55719		2.31261			High		High			2.7054		3.72064			High				2.53758
	YWCLWEGAQNGR	10	1	1	P01833	C3(Carbamidomethyl)	1539.68	0	1.378e-05			High					3.27388					High		High			4.11109		2.89977
	SPIFGPEEVNSVEGNSVSITCYYPPTSVNR	9	1	1	P01833	C21(Carbamidomethyl)	3299.55	0	6.453e-05			High					3.21219					High		High			1.68232		2.54188
	ILLNPQDKDGSFSVVITGLR	4	1	1	P01833		2172.2	0	9.188e-05			High					3.03641							High					3.50457
	QSSGENCDVVVNTLGKR	3	1	1	P01833	C7(Carbamidomethyl)	1862.9	0	0.0009368			High					2.8308							High					2.91658
	CGLGINSR	4	1	1	P01833	C1(Carbamidomethyl)	876.435	0	0.005816			High					2.74551							High					2.59769
	WNNTGCQALPSQDEGPSK	4	1	1	P01833	C6(Carbamidomethyl)	1988.88	0	2.554e-05			High		High			2.69172		1.54249
	GVAGGSVAVLCPYNRK	6	1	1	P01833	C11(Carbamidomethyl)	1647.86	0	2.227e-06			High					2.47931							High					3.89739
	ILLNPQDK	9	1	1	P01833		940.544	0	0.001374			High		High			2.46383		2.55664					High					2.66941											Medium				2.3465
	RAPAFEGR	4	1	1	P01833		903.478	0	0.003559			High					2.40297							High					2.51744
	IIEGEPNLK	5	1	1	P01833		1012.57	0	0.001505			Medium		High			2.28512		2.13595					High					1.55616
	VLDSGFR	7	1	1	P01833		793.42	0	0.00112			Medium		Medium			1.97466		1.83898					High					1.87107			High				1.46009
	DAGFYWCLTNGDTLWR	6	1	1	P01833	C7(Carbamidomethyl)	1974.88	0	3.19e-06			High					1.86818							High					3.03626
	YLCGAHSDGQLQEGSPIQAWQLFVNEESTIPR	20	1	1	P01833	C3(Carbamidomethyl)	3630.73	0	8.919e-09			High					1.58135					High		High			1.94753		5.71434			Medium				0.624445
	ADAAPDEKVLDSGFR	5	1	1	P01833		1590.77	0	0.0004171															High					3.04265			High				2.38401				Medium				1.63047
	QGHFYGETAAVYVAVEER	2	1	1	P01833		2025.97	0	1.067e-06															High					4.38139
	NADLQVLKPEPELVYEDLRGSVTFHCALGPEVANVAK	5	1	1	P01833	C26(Carbamidomethyl)	4079.09	0	0.0009454															High					4.19714
	ILLNPQDKDGSFSVVITGLRK	4	1	1	P01833		2300.3	0	6.956e-07															High					3.96113
	SIKYWCLWEGAQNGR	2	1	1	P01833	C6(Carbamidomethyl)	1867.89	0	1.314e-05															High					3.58027
	LVSLTLNLVTR	2	1	1	P01833		1228.76	0	2.095e-06															High					3.30714
	YLCGAHSDGQLQEGSPIQAWQLFVNEESTIPRSPTVVK	1	1	1	P01833	C3(Carbamidomethyl)	4242.1	0	0.0003463															High					3.00387
	DGSFSVVITGLR	2	1	1	P01833		1250.67	0	7.276e-05															High					2.72349
	TVTINCPFKTENAQKR	4	1	1	P01833	C6(Carbamidomethyl)	1906.98	0	9.308e-05															High					2.56502
	DGSFSVVITGLRK	1	1	1	P01833		1378.77	0.0002918	0.01962															High					2.19691
	TVTINCPFK	15	1	1	P01833	C6(Carbamidomethyl)	1079.55	0.001068	0.05168			Medium		High			2.3836		1.99234			High		High			2.16729		1.9487			High				1.95917
	VPCHFPCK	1	1	1	P01833	C3(Carbamidomethyl); C7(Carbamidomethyl)	1044.47	0.002585	0.03165			High					2.24835
	ADAAPDEK	2	1	1	P01833		816.372	0.005433	0.1586															Medium					1.34827
	VYTVDLGR	4	1	1	P01833		922.499	0.01204	0.2811			Medium					1.72779							Medium					1.77662											Medium				1.52268
	FSSYEK	1	1	1	P01833		760.351	0.03746	0.3778													Medium					1.63288
P54108	Cysteine-rich secretory protein 3 OS=Homo sapiens GN=CRISP3 PE=1 SV=1 - [CRIS3_HUMAN]	51.43	1	12	12	105		0			16.4278	13.47	3	7		0			58.0411	37.55	6	29						0								0				0			16.6654	15.92	5	8	3.31504	7.76	3
	Sequence	# PSMs	# Proteins	# Protein Groups	Protein Group Accessions	Modifications	MH+ [Da]	q-Value	PEP	A3	G3	M3	S3	Y3	XCorr A3	XCorr G3	XCorr M3	XCorr S3	XCorr Y3	B3	H3	N3	T3	Z3	XCorr B3	XCorr H3	XCorr N3	XCorr T3	XCorr Z3	C3	I3	O3	U3	XCorr C3	XCorr I3	XCorr O3	XCorr U3	D3	J3	P3	V3	XCorr D3	XCorr J3	XCorr P3	XCorr V3	E3	K3	Q3	W3
	WANQCNYR	23	1	1	P54108	C5(Carbamidomethyl)	1111.47	0	0.0009943			High		High			2.71163		1.90815	High					2.64242							High	High			2.89113	2.10302	High	High			3.30183	1.80531				High
	YYYVCQYCPAGNWANR	27	1	1	P54108	C5(Carbamidomethyl); C8(Carbamidomethyl)	2084.87	0	1.946e-07			High					2.93341			High					2.42737							High	High			2.52441	3.28301	High				4.33353
	YEDLYSNCK	11	1	1	P54108	C8(Carbamidomethyl)	1191.5	0	0.0005876			High		High			2.65288		2.80404	High					2.36977													High				3.03157
	LYVPYEQGAPCASCPDNCDDGLCTNGCK	7	1	1	P54108	C11(Carbamidomethyl); C14(Carbamidomethyl); C18(Carbamidomethyl); C23(Carbamidomethyl); C27(Carbamidomethyl)	3221.27	0	1.508e-06			High					4.45863																					High				3.34884
	TPNAVVGHYTQVVWYSSYLVGCGNAYCPNQK	6	1	1	P54108	C22(Carbamidomethyl); C27(Carbamidomethyl)	3532.65	0	0.0002681																													High				2.88232
	EIVNKHNELRR	7	1	1	P54108		1407.78	0	0.006746																							High	High			1.87273	2.59752		High				2.87622				Medium
	MEWNKEAAANAQK	3	1	1	P54108		1490.7	0	1.312e-05																							High				3.65466			Medium				1.46728
	VLKYYYVCQYCPAGNWANR	1	1	1	P54108	C8(Carbamidomethyl); C11(Carbamidomethyl)	2425.12	0	1.057e-05																							High				4.03959
	EAAANAQKWANQCNYR	1	1	1	P54108	C13(Carbamidomethyl)	1894.86	0.0004672	0.01138																							High				1.87798
	RAVSPPAR	5	1	1	P54108		853.5	0.00133	0.02132			Medium					2.06142															High	Medium			2.51785	2.25813		Medium				2.7073
	EIVNKHNELR	9	1	1	P54108		1251.68	0.00148	0.0453																								High				2.80754		High				2.58531				Medium
	LYVPYEQGAPCASCPDNCDDGLCTNGCKYEDLYSNCK	5	1	1	P54108	C11(Carbamidomethyl); C14(Carbamidomethyl); C18(Carbamidomethyl); C23(Carbamidomethyl); C27(Carbamidomethyl); C36(Carbamidomethyl)	4393.75	0.001788	0.015																													High				2.40394
P04075	Fructose-bisphosphate aldolase A OS=Homo sapiens GN=ALDOA PE=1 SV=2 - [ALDOA_HUMAN]	51.37	1	18	18	193	4.80618	6.87	2	3	82.2094	44.23	14	35	20.4158	18.41	7	10		0			2.18853	14.84	3	7	30.1514	21.43	8	19	16.3732	15.11	4	9	17.296	18.13	5	8	5.0712	26.1	5	8		0			34.0043	22.53	8
	Sequence	# PSMs	# Proteins	# Protein Groups	Protein Group Accessions	Modifications	MH+ [Da]	q-Value	PEP	A3	G3	M3	S3	Y3	XCorr A3	XCorr G3	XCorr M3	XCorr S3	XCorr Y3	B3	H3	N3	T3	Z3	XCorr B3	XCorr H3	XCorr N3	XCorr T3	XCorr Z3	C3	I3	O3	U3	XCorr C3	XCorr I3	XCorr O3	XCorr U3	D3	J3	P3	V3	XCorr D3	XCorr J3	XCorr P3	XCorr V3	E3	K3	Q3	W3
	ALANSLACQGK	7	1	1	P04075	C8(Carbamidomethyl)	1132.58	0	0.01507	High			High		2.55274			2.32418
	VDKGVVPLAGTNGETTTQGLDGLSER	23	1	1	P04075		2614.33	0	8.961e-07		High		High			3.00432		4.14166		High	High		High		4.4613	2.39951		4.13546		High	High			2.7413	2.98455												High
	GVVPLAGTNGETTTQGLDGLSER	29	1	1	P04075		2272.14	0	2.996e-09				High					4.00289		High	High				4.32291	2.85055				Medium				1.88683													High
	GILAADESTGSIAK	20	1	1	P04075		1332.7	0	2.135e-05				High	High				4.13946	2.62964	High	High				4.1529	3.03166				High				3.76593													High	High
	LQSIGTENTEENR	2	1	1	P04075		1490.71	0	6.616e-07											High					3.79041
	IGEHTPSALAIMENANVLAR	4	1	1	P04075		2107.09	0	3.149e-05											High					3.49451
	RLQSIGTENTEENRR	9	1	1	P04075		1802.91	0	0.001354		High					2.46174				Medium					3.03029					High				2.35922													Medium
	ADDGRPFPQVIK	20	1	1	P04075		1342.71	0	0.0007005				Medium					2.0245		High	Medium		High		2.81536	2.55648		2.82952		High	Medium			2.18803	1.44213											High	High
	QLLLTADDR	1	1	1	P04075		1044.57	0	0.00143											High					2.71503
	YTPSGQAGAAASESLFVSNHAY	4	1	1	P04075		2228.03	0	1.138e-06											High					2.63201
	YASICQQNGIVPIVEPEILPDGDHDLK	9	1	1	P04075	C5(Carbamidomethyl)	3020.51	0	1.804e-05			High	High				2.93573	2.35924		High					2.3377
	YASICQQNGIVPIVEPEILPDGDHDLKR	16	1	1	P04075	C5(Carbamidomethyl)	3176.6	0	0.0016				High					1.56534		High			High	High	2.32166			2.62027	1.93721		Medium				1.49576											Medium
	GILAADESTGSIAKR	13	1	1	P04075		1488.8	0	0.009276		High					2.22396														High	High			2.38725	1.83563												High
	AAQEEYVKR	4	1	1	P04075		1093.56	0.0002213	0.02339																																						High
	LQSIGTENTEENRR	29	1	1	P04075		1646.81	0.0002981	0.01589	Medium	High	Medium	High	Medium	1.55964	1.9038	1.96292	2.50156	1.7868	High	Medium			Medium	2.33025	1.17242			1.08215	Medium	High			1.49585	1.42288											Medium		Medium
	VLAAVYK	1	1	1	P04075		763.471	0.01585	0.1887											Medium					1.70225
	ALQASALK	1	1	1	P04075		801.483	0.01732	0.2076											Medium					1.98789
	IVAPGKGILAADESTGSIAK	1	1	1	P04075		1898.06	0.02607	0.2003																																						Medium
P0DMV9	Heat shock 70 kDa protein 1B OS=Homo sapiens GN=HSPA1B PE=1 SV=1 - [HS71B_HUMAN]	51.33	1	24	31	348	6.52362	4.37	2	3	139.329	40.09	22	52	42.1828	19.34	9	18	11.4334	6.86	2	5	58.0326	24.96	12	22	38.9051	25.9	14	26	30.8741	11.54	6	11	44.1802	21.53	10	21	21.6183	9.36	4	8	12.7117	4.52	3	6	62.9143	36.04	20
	Sequence	# PSMs	# Proteins	# Protein Groups	Protein Group Accessions	Modifications	MH+ [Da]	q-Value	PEP	A3	G3	M3	S3	Y3	XCorr A3	XCorr G3	XCorr M3	XCorr S3	XCorr Y3	B3	H3	N3	T3	Z3	XCorr B3	XCorr H3	XCorr N3	XCorr T3	XCorr Z3	C3	I3	O3	U3	XCorr C3	XCorr I3	XCorr O3	XCorr U3	D3	J3	P3	V3	XCorr D3	XCorr J3	XCorr P3	XCorr V3	E3	K3	Q3	W3
	NQVALNPQNTVFDAK	40	1	1	P0DMV9		1658.85	0	7.215e-06	High	High		High	High	2.58525	3.11152		4.25256	2.39543	High	High	High			3.86714	3.21599	3.41648			High	High		High	3.43791	2.42306		3.26316		High		High		2.67269		2.85941	High	High	High	High
	TTPSYVAFTDTER	47	4	4	P0DMV9;P11142;P17066;P54652		1487.7	0	6.218e-05	High	High	High	High	High	2.20565	3.4115	3.14721	3.13396	2.48345	High	High	High	High	High	2.95369	1.98813	2.71314	3.25652	2.78999	High	High		High	2.42168	2.30896		2.8758	High	High		High	2.5866	2.70814		2.55784	High	High	High	High
	HWPFQVINDGDKPK	3	1	1	P0DMV9		1680.85	0	7.853e-08											High					5.60146
	ELEQVCNPIISGLYQGAGGPGPGGFGAQGPK	59	1	1	P0DMV9	C6(Carbamidomethyl)	3055.49	0	4.272e-11		High	High	High			4.25721	4.11173	3.77941		High	High	High	High	High	5.10468	2.97887	4.6363	4.53479	5.33747	High	High		High	3.17541	4.75772		5.36675	High			High	3.90378			1.75628	High	High	High	High
	IINEPTAAAIAYGLDR	19	2	2	P0DMV9;P17066		1687.9	0	7.412e-06				High					3.76314		High	High				3.86845	3.11271				High			High	2.84068			3.41566									High	High
	ATAGDTHLGGEDFDNR	23	2	2	P0DMV9;P17066		1675.73	0	0.0001795				High					3.23098		High	High	High		High	3.60369	2.34752	2.03015		1.89689	Medium			High	2.10428			3.42143				High				1.96372	Medium	High
	VEIIANDQGNR	24	5	5	P0DMV9;P11142;P17066;P11021;P54652		1228.63	0	6.283e-05				High	High				3.26158	2.65802	High	High				3.45257	2.76619				High			High	2.36979			3.26654									High	High
	LVNHFVEEFKR	3	1	1	P0DMV9		1417.76	0	0.0002121											High					3.40831																						High
	ARFEELCSDLFR	5	2	2	P0DMV9;P17066	C7(Carbamidomethyl)	1542.74	0	0.0001274											High					3.30982																					High
	DAGVIAGLNVLR	19	1	1	P0DMV9		1197.69	0	8.791e-06		High		High			2.38091		3.37322		High	High				3.23508	2.26652				High			High	2.21634			3.14912									High	High
	AQIHDLVLVGGSTR	11	1	1	P0DMV9		1465.81	0	0.0004657				High					2.85029		High	Medium				3.03286	2.08454							Medium				2.62899										Medium
	LVNHFVEEFK	4	1	1	P0DMV9		1261.66	0	0.003756				High					2.36167		High					2.82826
	YKAEDEVQR	5	1	1	P0DMV9		1137.55	0	0.0003319				High					2.51899		High					2.71075																						High
	LLQDFFNGR	16	1	1	P0DMV9		1109.57	0	9.866e-05				High					2.95833		High	High				2.57361	2.09326				High				1.98614												High	High
	LSKEEIER	3	1	1	P0DMV9		1003.54	0	0.002775											High					2.57332																						Medium
	FEELCSDLFR	3	1	1	P0DMV9	C5(Carbamidomethyl)	1315.6	0	0.0003247											High					2.4186																						High
	CQEVISWLDANTLAEKDEFEHK	8	1	1	P0DMV9	C1(Carbamidomethyl)	2662.24	0	0.001187				High					2.53185		High					2.23886																					Medium
	NQVALNPQNTVFDAKR	28	1	1	P0DMV9		1814.95	0	0.01201		High		Medium			1.22436		2.10698		High	Medium		Medium	High	2.13448	2.24123		1.41017	2.3844	High	High		High	2.64718	2.42855		2.11164		High		High		2.23661		1.70731	High	High
	RKELEQVCNPIISGLYQGAGGPGPGGFGAQGPK	3	1	1	P0DMV9	C8(Carbamidomethyl)	3339.69	0	0.001788		High					3.09552																														High
	LLQDFFNGRDLNK	1	1	1	P0DMV9		1579.82	0	0.008589																																						High
	MKEIAEAYLGYPVTNAVITVPAYFNDSQR	2	1	1	P0DMV9		3260.63	0	0.0009061															High					3.06909
	AFYPEEISSMVLTK	3	1	1	P0DMV9		1614.81	0.0004668	0.00482											High					1.24573																						Medium
	NALESYAFNMK	1	1	1	P0DMV9		1287.6	0.001446	0.02526																																						High
	VQVSYKGETK	1	1	1	P0DMV9		1138.61	0.00182	0.01847
	ITITNDK	1	3	3	P0DMV9;P54652;P11142		804.446	0.002452	0.04173											High					1.87121
	SAVEDEGLK	4	1	1	P0DMV9		947.467	0.002863	0.07635				Medium					2.17001		Medium					2.28846
	YKAEDEVQRER	2	1	1	P0DMV9		1422.69	0.00298	0.04901
	GGSGSGPTIEEVD	7	1	1	P0DMV9		1204.53	0.006889	0.08887											Medium					2.0108																						Medium
	QATKDAGVIAGLNVLR	1	1	1	P0DMV9		1625.93	0.02038	0.1712																																						Medium
	ITITNDKGR	1	4	4	P0DMV9;P54652;P11142;P17066		1017.57	0.03879	0.2736																																						Medium
	STLEPVEK	1	1	1	P0DMV9		902.481	0.04156	0.3115
O43866	CD5 antigen-like OS=Homo sapiens GN=CD5L PE=1 SV=1 - [CD5L_HUMAN]	51.01	1	12	12	76	10.418	9.22	3	5		0			13.2585	17.29	4	7					5.5757	11.24	2	2	6.5172	11.24	2	6	12.5145	19.31	4	8		0				0				0				0
	Sequence	# PSMs	# Proteins	# Protein Groups	Protein Group Accessions	Modifications	MH+ [Da]	q-Value	PEP	A3	G3	M3	S3	Y3	XCorr A3	XCorr G3	XCorr M3	XCorr S3	XCorr Y3	B3	H3	N3	T3	Z3	XCorr B3	XCorr H3	XCorr N3	XCorr T3	XCorr Z3	C3	I3	O3	U3	XCorr C3	XCorr I3	XCorr O3	XCorr U3	D3	J3	P3	V3	XCorr D3	XCorr J3	XCorr P3	XCorr V3	E3	K3	Q3	W3
	LVGGDNLCSGR	4	1	1	O43866	C8(Carbamidomethyl)	1147.55	0	1.612e-06	High					3.03405								High					3.53097
	EATLQDCPSGPWGK	20	1	1	O43866	C7(Carbamidomethyl)	1545.7	0	0.0005146	High	High				2.78553	2.1099						High	High				3.52729	2.78403		High				1.89549							High				2.41048	High			High
	ELGCGAASGTPSGILYEPPAEKEQK	15	1	1	O43866	C4(Carbamidomethyl)	2589.25	0	0.0001743		High					3.37049							High					3.5896		High				2.97527							High				2.5567	High			High
	CSGEEQSLEQCQHR	3	1	1	O43866	C1(Carbamidomethyl); C11(Carbamidomethyl)	1747.71	0	7.413e-06														High					3.21851		High				2.51625
	GQWGTVCDDGWDIKDVAVLCR	5	1	1	O43866	C7(Carbamidomethyl); C20(Carbamidomethyl)	2450.12	0	2.373e-06		High					1.3006							High					3.50713
	ELGCGAASGTPSGILYEPPAEK	8	1	1	O43866	C4(Carbamidomethyl)	2204.05	0	0.004666													High	High				2.43133	2.65237													High				2.38456
	HQNQWYTVCQTGWSLR	2	1	1	O43866	C9(Carbamidomethyl)	2063.95	0	0.00109														High					3.76356
	GVWGSVCDDNWGEKEDQVVCK	2	1	1	O43866	C7(Carbamidomethyl); C20(Carbamidomethyl)	2467.06	0	1.008e-06														High					3.66036
	NTCNHDEDTWVECEDPFDLR	2	1	1	O43866	C3(Carbamidomethyl); C13(Carbamidomethyl)	2552.01	0	0.0007878														High					2.68791
	IWLDNVR	12	1	1	O43866		915.505	0.0009082	0.03024	High	High				1.76057	1.60232						Medium	High				1.41321	1.86642		Medium				1.69378							High				1.82044				High
	FWGFHDCTHQEDVAVICSG	2	1	1	O43866	C7(Carbamidomethyl); C17(Carbamidomethyl)	2264.95	0.003945	0.07794														High					1.60437
	LADGPGHCK	1	1	1	O43866	C8(Carbamidomethyl)	954.444	0.02218	0.3308														Medium					1.27736
P00747	Plasminogen OS=Homo sapiens GN=PLG PE=1 SV=2 - [PLMN_HUMAN]	50.37	1	32	32	475	42.8683	20	12	22	27.4146	18.89	9	20	35.0228	16.54	9	19	24.6363	18.27	9	15	46.8157	22.47	13	24	4.96966	3.7	2	5	69.4272	25.19	15	33	28.883	14.94	8	15	106.641	39.88	24	55		0			10.5168	8.02	4
	Sequence	# PSMs	# Proteins	# Protein Groups	Protein Group Accessions	Modifications	MH+ [Da]	q-Value	PEP	A3	G3	M3	S3	Y3	XCorr A3	XCorr G3	XCorr M3	XCorr S3	XCorr Y3	B3	H3	N3	T3	Z3	XCorr B3	XCorr H3	XCorr N3	XCorr T3	XCorr Z3	C3	I3	O3	U3	XCorr C3	XCorr I3	XCorr O3	XCorr U3	D3	J3	P3	V3	XCorr D3	XCorr J3	XCorr P3	XCorr V3	E3	K3	Q3	W3
	HSIFTPETNPR	67	1	1	P00747		1298.65	0	0.0008843	High	High		High	Medium	3.38022	2.9902		3.12688	1.8707	High	High	High	High	High	3.1704	2.3141	3.13919	3.36675	3.09909	High	High			3.26589	2.8791			High			High	2.74568			3.13534	High	High	High	High
	NPDADKGPWCFTTDPSVR	36	1	1	P00747	C10(Carbamidomethyl)	2062.93	0	0.0001759	High	High	High	High		2.87519	2.17825	1.98896	3.3819		High	High	Medium	High	High	3.43583	2.29344	1.6206	2.96368	2.76275		High		High		2.73137		2.69016	High			High	3.18403			2.80089	High	Medium	High	High
	FSPATHPSEGLEENYCR	33	1	1	P00747	C16(Carbamidomethyl)	1993.87	0	7.275e-05	High	Medium		High		2.84552	1.50472		3.88143		High	High	High	High		3.05002	3.24559	2.24801	2.20509		High	High			1.37155	2.67515			High			High	3.09204			2.42569	High		High	High
	ELRPWCFTTDPNKR	34	1	1	P00747	C6(Carbamidomethyl)	1819.89	0	4.212e-05	High	High		High		2.50936	3.09474		5.02754		High		Medium	High		2.65903		1.7474	5.02854			High				4.89165			High			High	1.60628			1.9699	Medium			High
	EAQLPVIENK	27	1	1	P00747		1140.62	0	0.00116	High	High		High	Medium	2.07201	2.56595		2.18944	1.7529		High		High			2.30023		2.72065		High	High			2.51335	2.16631						High				2.87617	High		High	High
	ATTVTGTPCQDWAAQEPHR	41	1	1	P00747	C9(Carbamidomethyl)	2125.97	0	0.0003082	High	High	High	High		2.07048	2.46361	2.53563	3.03731		High	High	High	High	High	1.94243	1.64443	2.35035	2.24233	2.06023	High	High		High	2.245	2.87509		2.27278	High			High	2.59951			2.09522	High	High	High	High
	QLGAGSIEECAAK	29	1	1	P00747	C10(Carbamidomethyl)	1333.64	0	0.0002384	High	High		High	High	2.03341	2.94311		2.58028	2.04712	High	High	High		High	2.61015	2.28351	2.07156		3.3794	High	High			1.88471	3.57818						High				2.45696	High		High	High
	NPDNDPQGPWCYTTDPEKR	19	1	1	P00747	C11(Carbamidomethyl)	2289.98	0	0.0008175	High			High		2.01423			2.64097		High			High		1.91602			1.81394			High				2.04996			High			High	2.05367			2.15867				High
	VIPACLPSPNYVVADR	26	1	1	P00747	C5(Carbamidomethyl)	1770.92	0	0.0007496	High		High	High		1.99067		2.18238	2.16827		High	Medium	High	High		2.28867	1.79266	2.48648	2.90576										High			High	1.65493			2.59039			High	High
	LSSPAVITDK	11	1	1	P00747		1030.58	0	0.002916	Medium				High	1.75344				2.08771				High					2.43184		Medium				2.14949							Medium				1.77732				High
	KLYDYCDVPQCAAPSFDCGKPQVEPK	28	1	1	P00747	C6(Carbamidomethyl); C11(Carbamidomethyl); C18(Carbamidomethyl)	3072.39	0	3.493e-07		High	High	High			3.16278	1.90864	1.69063		High			High	High	2.33407			5.00276	2.9098	High	High			2.02317	4.32195			High				1.97967				High
	NPDGDVGGPWCYTTNPR	27	1	1	P00747	C11(Carbamidomethyl)	1905.82	0	9.3e-08		High		High			4.0537		2.6261			High		High	High		3.52834		4.47349	3.74215	High	High			2.5915	3.30496						High				3.79966	High	High		High
	VCNRYEFLNGR	8	1	1	P00747	C2(Carbamidomethyl)	1427.68	0	3.854e-05		High					3.08469							High					4.03403		Medium	High			2.31334	3.37751											High
	WELCDIPR	6	1	1	P00747	C4(Carbamidomethyl)	1088.52	0	0.00118														High					2.43264			High				2.35423			High				2.07607
	LYDYCDVPQCAAPSFDCGKPQVEPK	9	1	1	P00747	C5(Carbamidomethyl); C10(Carbamidomethyl); C17(Carbamidomethyl)	2944.29	0	2.651e-06				High					2.12933					High					3.63967			High				3.31844											High
	RAPWCHTTNSQVR	10	1	1	P00747	C5(Carbamidomethyl)	1612.77	0	0.002412		Medium					2.54616							High	High				3.06627	2.69989		High				3.21721											High
	NLDENYCRNPDGK	8	1	1	P00747	C7(Carbamidomethyl)	1594.69	0	0.001595		High					1.33748							High	Medium				1.9007	1.37707		Medium				1.64934											High
	NYCRNPDGDVGGPWCYTTNPR	5	1	1	P00747	C3(Carbamidomethyl); C15(Carbamidomethyl)	2499.06	0	4.583e-08		High					5.16525															High				4.32108
	VVGGCVAHPHSWPWQVSLR	2	1	1	P00747	C5(Carbamidomethyl)	2172.09	0	0.001781																						High				2.5826
	CTTPPPSSGPTYQCLK	8	1	1	P00747	C1(Carbamidomethyl); C14(Carbamidomethyl)	1793.82	0	0.0007142				High					1.67636													High				2.24331						High				1.49145				High
	VILGAHQEVNLEPHVQEIEVSR	6	1	1	P00747		2496.32	0	0.0005501														High	High				2.34192	2.16067		High				1.73547
	CEEDEEFTCR	2	1	1	P00747	C1(Carbamidomethyl); C9(Carbamidomethyl)	1374.49	0	0.001253																						Medium				1.25691
	VQSTELCAGHLAGGTDSCQGDSGGPLVCFEK	5	1	1	P00747	C7(Carbamidomethyl); C18(Carbamidomethyl); C28(Carbamidomethyl)	3237.42	0	5.357e-07				High					3.33432					High					5.0351
	QLGAGSIEECAAKCEEDEEFTCR	2	1	1	P00747	C10(Carbamidomethyl); C14(Carbamidomethyl); C22(Carbamidomethyl)	2689.12	0	3.362e-06														High					4.22409
	LSSPAVITDKVIPACLPSPNYVVADR	2	1	1	P00747	C15(Carbamidomethyl)	2782.48	0	0.00395														High					2.74064
	TECFITGWGETQGTFGAGLLK	2	1	1	P00747	C3(Carbamidomethyl)	2273.09	0	5.922e-05														High					2.68779
	LFLEPTR	10	1	1	P00747		875.499	0.0002981	0.01615	High			High	Medium	1.98063			2.19825	1.87655																													High	High
	FSPATHPSEGLEENYCRNPDNDPQGPWCYTTDPEKR	3	1	1	P00747	C16(Carbamidomethyl); C28(Carbamidomethyl)	4264.84	0.0004986	0.009293														High					1.35577			High				1.57735
	NLDENYCR	2	1	1	P00747	C7(Carbamidomethyl)	1083.45	0.002863	0.07863	High			High		1.41283			1.6905
	GNVAVTVSGHTCQHWSAQTPHTHNR	2	1	1	P00747	C12(Carbamidomethyl)	2782.29	0.005005	0.08846																						Medium				1.58198
	WSSTSPHRPR	2	1	1	P00747		1210.61	0.005517	0.09522		High					1.56702															High				1.25187
	WEYCNLKK	3	1	1	P00747	C4(Carbamidomethyl)	1140.55	0.01818	0.2231		Medium					1.89756															Medium				1.55027
Q16270	Insulin-like growth factor-binding protein 7 OS=Homo sapiens GN=IGFBP7 PE=1 SV=1 - [IBP7_HUMAN]	50	1	13	13	86		0				0				0			21.2016	24.47	4	8		0																0			0	7.09	2	4		0
	Sequence	# PSMs	# Proteins	# Protein Groups	Protein Group Accessions	Modifications	MH+ [Da]	q-Value	PEP	A3	G3	M3	S3	Y3	XCorr A3	XCorr G3	XCorr M3	XCorr S3	XCorr Y3	B3	H3	N3	T3	Z3	XCorr B3	XCorr H3	XCorr N3	XCorr T3	XCorr Z3	C3	I3	O3	U3	XCorr C3	XCorr I3	XCorr O3	XCorr U3	D3	J3	P3	V3	XCorr D3	XCorr J3	XCorr P3	XCorr V3	E3	K3	Q3	W3
	SRYPVCGSDGTTYPSGCQLR	8	1	1	Q16270	C6(Carbamidomethyl); C17(Carbamidomethyl)	2261.01	0	2.646e-06			High					3.67237															High	High			4.22288	3.46064	High				4.40712
	EDAGEYECHASNSQGQASASAK	11	1	1	Q16270	C8(Carbamidomethyl)	2296.93	0	1.539e-07			High		High			4.084		2.38215													High				2.00563		High				3.74633
	HEVTGWVLVSPLSK	6	1	1	Q16270		1551.85	0	0.0009092			High					3.64969																					Medium				2.83547
	ITVVDALHEIPVK	15	1	1	Q16270		1433.84	0	0.0004186			High		Medium			3.30217		1.1836													Medium	High			0.820391	2.03287	High	High			1.68715	1.39926
	GGPEKHEVTGWVLVSPLSK	4	1	1	Q16270		2020.09	0	3.684e-05			High					4.65521															Medium				2.58985
	AGAAAGGPGVSGVCVCK	8	1	1	Q16270	C14(Carbamidomethyl); C16(Carbamidomethyl)	1517.72	0	2.159e-07			High		High			4.32793		2.90423													High	High			3.44009	4.28549
	TELLPGDRDNLAIQTR	8	1	1	Q16270		1811.96	0	0.0001952			High					3.72572															High	Medium			1.89366	1.99001
	YPVCGSDGTTYPSGCQLR	4	1	1	Q16270	C4(Carbamidomethyl); C15(Carbamidomethyl)	2017.87	0	1.557e-07			High		High			3.48833		2.18538
	GTCEQGPSIVTPPK	6	1	1	Q16270	C3(Carbamidomethyl)	1470.72	0	0.0002161			High		High			3.09019		2.29113
	DNLAIQTR	3	1	1	Q16270		930.499	0	0.006016			High		High			2.89881		1.84518
	ITVVDALHEIPVKK	6	1	1	Q16270		1561.93	0	0.0003107			High					2.33183															High				1.90798
	GEGEPCGGGGAGR	2	1	1	Q16270	C6(Carbamidomethyl)	1160.47	0.0002056	0.01186			High					2.02201
	ITVVDALHEIPVKKGEGAEL	5	1	1	Q16270		2118.18	0.0004672	0.01504																							High	High			1.55566	1.46403		High				1.77818
P04745	Alpha-amylase 1 OS=Homo sapiens GN=AMY1A PE=1 SV=2 - [AMY1_HUMAN]	49.71	3	20	20	170		0				0			1.64245	6.85	2	3	72.0372	32.29	12	38		0								0								0			17.5887	13.11	4	11	4.84222	6.26	2
	Sequence	# PSMs	# Proteins	# Protein Groups	Protein Group Accessions	Modifications	MH+ [Da]	q-Value	PEP	A3	G3	M3	S3	Y3	XCorr A3	XCorr G3	XCorr M3	XCorr S3	XCorr Y3	B3	H3	N3	T3	Z3	XCorr B3	XCorr H3	XCorr N3	XCorr T3	XCorr Z3	C3	I3	O3	U3	XCorr C3	XCorr I3	XCorr O3	XCorr U3	D3	J3	P3	V3	XCorr D3	XCorr J3	XCorr P3	XCorr V3	E3	K3	Q3	W3
	EVTINPDTTCGNDWVCEHR	13	3	1	P04745	C10(Carbamidomethyl); C16(Carbamidomethyl)	2302.98	0	5.427e-06			High					1.90701							High					2.73455	High		High	High	1.81164		2.26621	2.09474	High				2.01354
	DFPAVPYSGWDFNDGK	29	3	1	P04745		1814.8	0	9.188e-06			High					2.64023					High		High			1.49488		1.99171	Medium		High	High	1.64245		2.46898	1.676	High	High			2.66722	1.06359				Medium
	YFENGKDVNDWVGPPNDNGVTK	5	1	1	P04745		2465.13	0	2.654e-05															High					3.81947									High				4.37283
	TGSGDIENYNDATQVR	22	3	1	P04745		1739.78	0	5.404e-06			High					3.8285					High		High			4.09856		3.81553			High	High			3.8512	3.80848	High	High			4.12823	3.25931				High
	NVVDGQPFTNWYDNGSNQVAFGR	22	3	1	P04745		2585.18	0	8.455e-08			High					2.23844					High		High			3.20973		3.77944			High				3.15223		High	High			3.91778	2.42436
	ALVFVDNHDNQR	23	3	1	P04745		1427.7	0	0.0001916			High					1.7952					High		High			2.20825		2.19749			High	High			3.46409	3.74634	High	High			3.82136	2.86699
	GHGAGGASILTFWDAR	11	3	1	P04745		1615.8	0	0.0002413			High					3.47532					High		High			3.18928		3.82896			High				3.18168		High				3.59552
	WVDIALECER	5	3	1	P04745	C8(Carbamidomethyl)	1290.61	0	2.651e-05															High					2.9248			High				2.57041		High				3.27576
	NWGEGWGFMPSDR	2	2	1	P04745		1538.65	0	7.832e-05																													High				2.65769
	DVNDWVGPPNDNGVTK	2	1	1	P04745		1726.8	0	0.001916																													High				2.52965
	CKTGSGDIENYNDATQVR	2	3	1	P04745	C1(Carbamidomethyl)	2027.91	0	5.749e-05																							High				3.82826
	TGSGDIENYNDATQVRDCR	2	3	1	P04745	C18(Carbamidomethyl)	2170.94	0	0.001428																							High				3.0699
	GFGGVQVSPPNENVAIHNPFRPWWER	7	2	1	P04745		2990.48	0	0.0001752															High					3.02481			High				2.51458
	LSGLLDLALGKDYVR	4	1	1	P04745		1632.93	0	2.216e-05															High					3.10944			High				1.4077
	IYVDAVINHMCGNAVSAGTSSTCGSYFNPGSR	5	2	1	P04745	C11(Carbamidomethyl); C23(Carbamidomethyl)	3392.52	0	1.654e-06															High					4.17999
	LSGLLDLALGK	2	1	1	P04745		1099.67	0	9.769e-07															High					4.00591
	IYVSDDGK	2	3	1	P04745		896.435	0.0003063	0.002799																													High				2.38211
	TSIVHLFEWR	8	3	1	P04745		1287.68	0.0003879	0.03013																							High	High			1.43198	2.03593	High				1.99521
	DFPAVPYSGWDFNDGKCK	2	3	1	P04745	C17(Carbamidomethyl)	2102.93	0.001141	0.02054																							High				1.96802
	YQPVSYKLCTR	2	3	1	P04745	C9(Carbamidomethyl)	1414.71	0.00623	0.119																							High				1.48073
P10909	Clusterin OS=Homo sapiens GN=CLU PE=1 SV=1 - [CLUS_HUMAN]	49.22	1	30	30	1233	42.8106	21.83	8	16	78.3866	29.18	15	36	59.0773	22.72	10	25	224.968	41.87	24	101	31.5279	18.93	8	14	33.1343	17.15	7	15	53.2536	17.15	8	19	24.0002	14.03	6	9	40.2901	18.93	10	20	235.001	39.64	20	108	110.181	31.18	17
	Sequence	# PSMs	# Proteins	# Protein Groups	Protein Group Accessions	Modifications	MH+ [Da]	q-Value	PEP	A3	G3	M3	S3	Y3	XCorr A3	XCorr G3	XCorr M3	XCorr S3	XCorr Y3	B3	H3	N3	T3	Z3	XCorr B3	XCorr H3	XCorr N3	XCorr T3	XCorr Z3	C3	I3	O3	U3	XCorr C3	XCorr I3	XCorr O3	XCorr U3	D3	J3	P3	V3	XCorr D3	XCorr J3	XCorr P3	XCorr V3	E3	K3	Q3	W3
	KTLLSNLEEAK	97	1	1	P10909		1245.7	0	1.359e-07	High	High	High	High	High	4.27234	4.5564	4.58418	5.43614	3.34551	High	High	High	High	High	4.61889	3.56843	4.71547	4.79894	4.95567	High	High	High	High	4.56255	4.14488	4.61587	4.54579	High	High	High	High	4.51089	4.12885	4.44077	5.06453	High	High	High	High
	VTTVASHTSDSDVPSGVTEVVVK	111	1	1	P10909		2314.18	0	3.431e-07	High	High	High	High	High	3.87379	3.25378	3.97614	2.71933	3.64884	High	High	High	High	High	3.18371	3.21216	4.50686	2.95288	3.78948	High	High	High	High	3.3186	2.16471	4.05352	4.49858	High	High	High	High	3.55878	4.1587	4.49083	2.43216	High	High	High	High
	KTLLSNLEEAKK	84	1	1	P10909		1373.8	0	4.444e-06	High	High	High	High	High	3.3117	3.44438	4.71515	3.94195	2.51026	High	Medium	High	High	High	4.33058	2.0652	3.9342	4.65536	4.07993	High	High	High	High	3.43502	2.93644	4.75634	4.79605	High	High	High	High	4.8364	4.77949	4.37242	3.83961	High	High	High	High
	EILSVDCSTNNPSQAK	114	1	1	P10909	C7(Carbamidomethyl)	1762.83	0	1.809e-06	High	High	High	High	High	2.8908	3.17943	3.26378	3.42302	3.81419	High	High	High	High	High	2.93847	2.17547	3.86267	2.49255	3.81891	High	High	High	High	2.54395	2.44307	4.18675	3.4064	High	High	High	High	3.87773	3.35235	3.93977	1.85539	High	High	High	High
	EIQNAVNGVK	47	1	1	P10909		1071.58	0	0.002042	High	High	High	High	High	2.65559	2.13299	2.57618	2.64011	2.93086	High		High	High	High	2.68749		2.6613	2.51698	2.73044		High	High			1.80903	2.7055		High	High	High	Medium	2.95755	2.76159	2.73387	1.74806		High	High	High
	IDSLLENDR	50	1	1	P10909		1074.54	0	0.001035	High		High		High	2.58122		3.03796		3.18945	High		High		High	2.30471		2.9381		2.5308				High				2.92833	High	Medium	High		3.15299	2.65837	2.90082			High	High	High
	ASSIIDELFQDR	144	1	1	P10909		1393.7	0	1.39e-05	High	High	High	High	High	2.10809	1.90221	3.59116	3.48696	1.86976	High	High	High		High	2.91956	2.35612	3.63925		3.44955	High	High	High	High	1.82156	2.16265	3.5617	3.11927	High	High	High	High	3.88157	3.30118	3.48771	1.79406	High	High	High	High
	EPQDTYHYLPFSLPHR	94	1	1	P10909		1999.97	0	7.532e-05	Medium		High	High		1.17342		3.17878	1.52588		High		High		High	2.02588		2.97131		2.97358	High		High	High	2.02823		2.86735	2.68124	High	High	High		2.58574	2.59938	2.15655		High	High	Medium	High
	RELDESLQVAER	42	1	1	P10909		1444.74	0	0.0001914			High		High			3.88433		3.20634	High		High		High	3.14324		3.99023		3.92535			High	High			4.25987	3.87143	High	High	High		4.20572	4.08967	3.15887			High
	TLLSNLEEAK	68	1	1	P10909		1117.61	0	0.0001379		High	High	High	High		1.93317	3.27683	2.71937	2.52558	High	High	High	High	High	2.82656	1.96903	2.8709	2.26042	3.64349	High	High	High	High	2.07846	2.25496	2.83279	2.59347	High	High	High	High	3.48372	3.70255	2.99243	2.24049	High	High	High	High
	TLLSNLEEAKK	69	1	1	P10909		1245.7	0	0.001684			High		High			3.30161		2.13896	High		High		High	2.20303		2.27173		2.54661		High	High	High		1.93517	2.53713	3.03606	High	High	High		3.47579	3.27845	2.77593			High		Medium
	KYNELLK	19	1	1	P10909		907.523	0	0.0141			High	High	Medium			2.63183	2.6313	1.84234	High		Medium		High	1.97301		2.49565		2.64304	Medium		High	High	2.02943		2.80674	2.39876	High		Medium		2.79523		2.46908
	FMETVAEK	35	1	1	P10909		954.458	0	0.0005105			High		High			2.2288		1.8578	High		High		High	1.5939		2.08784		2.3983		Medium	High	High		1.65061	2.4951	2.3218	High	High	High		1.61001	2.19876	2.34124			Medium
	YVNKEIQNAVNGVK	46	1	1	P10909		1575.85	0	2.423e-06		High	High				4.10872	4.65372					High		High			3.72713		4.68852	High	High	High	High	4.00995	4.3549	4.9473	3.30933		High	High			4.05164	3.70202			High		High
	CREILSVDCSTNNPSQAK	27	1	1	P10909	C1(Carbamidomethyl); C9(Carbamidomethyl)	2078.96	0	7.251e-07			High					3.99241					High		High			3.09947		4.06885	High		High	High	3.10658		4.43153	4.73419	High	High			4.20275	2.95403				High
	LFDSDPITVTVPVEVSR	35	1	1	P10909		1873.99	0	9.402e-06															High					3.06227			High	High			3.25356	2.72176	High	High	High		3.40996	2.346	2.66692
	QQTHMLDVMQDHFSR	12	1	1	P10909		1872.85	0	8.814e-06			High					2.93925							High					3.55038			High				2.63376		High	High			3.20983	2.3546
	ELDESLQVAER	31	1	1	P10909		1288.64	0	0.0004816			High					2.76673							High					2.95911			High	High			3.24705	3.21499	High	High			2.99319	3.21432				High
	LFDSDPITVTVPVEVSRK	6	1	1	P10909		2002.08	0	0.0008415															High					3.25145			High				3.32832		High				2.44157
	ASSIIDELFQDRFFTR	16	1	1	P10909		1944.98	0	3.376e-05			High					1.10757							High					2.3071			High				2.16838		Medium				0.739624
	TLIEKTNEER	7	1	1	P10909		1232.65	0	0.01147																								High				2.40979		High	High			2.4808	2.00647
	KYNELLKSYQWK	1	1	1	P10909		1599.85	0	0.005246																								High				2.64955
	VTTVASHTSDSDVPSGVTEVVVKLFDSDPITVTVPVEVSR	3	1	1	P10909		4169.15	0	0.0004629															High					3.99271
	YNELLK	24	1	1	P10909		779.43	0.0002918	0.009447			High		High			2.01351		2.10359	High		High		High	1.88504		2.11862		2.11348			Medium	High			1.78966	2.12582	High	Medium	High		2.07489	2.34955	2.44319
	ALQEYR	18	1	1	P10909		779.405	0.0002918	0.02819			Medium					1.35417			High		Medium		High	1.27941		1.58162		1.80878			High	Medium			1.54497	1.58405	High	Medium	Medium		1.23911	1.47365	1.6784		Medium	High	Medium
	FMETVAEK	8	1	1	P10909	M2(Oxidation)	970.453	0.0005804	0.01178					Medium					1.76463					Medium					1.93072									High		High		2.4437		2.1828
	LTRKYNELLK	2	1	1	P10909		1277.76	0.001473	0.02852																							High				2.41634
	EGDDDRTVCR	16	1	1	P10909	C9(Carbamidomethyl)	1222.51	0.001816	0.04227			Medium					1.31076							High					1.6194			Medium	Medium			1.92711	1.46773	High				1.11557					Medium
	FFTREPQDTYHYLPFSLPHR	2	1	1	P10909		2551.25	0.00297	0.05628																													High				1.90547
	VCRSGSGLVGR	1	1	1	P10909	C2(Carbamidomethyl)	1147.6	0.003329	0.0632																							High				2.62827
	RPHFFFPK	4	1	1	P10909		1075.58	0.006671	0.1956			Medium					2.21612							High					2.14579									Medium				2.06833
P0C0L4	Complement C4-A OS=Homo sapiens GN=C4A PE=1 SV=2 - [CO4A_HUMAN]	48.85	1	17	77	1300		0				0			48.3691	14.22	20	34	145.63	28.5	38	86		0				0				0				0			117.434	20.93	28	68		0			9.54306	5.91	7
	Sequence	# PSMs	# Proteins	# Protein Groups	Protein Group Accessions	Modifications	MH+ [Da]	q-Value	PEP	A3	G3	M3	S3	Y3	XCorr A3	XCorr G3	XCorr M3	XCorr S3	XCorr Y3	B3	H3	N3	T3	Z3	XCorr B3	XCorr H3	XCorr N3	XCorr T3	XCorr Z3	C3	I3	O3	U3	XCorr C3	XCorr I3	XCorr O3	XCorr U3	D3	J3	P3	V3	XCorr D3	XCorr J3	XCorr P3	XCorr V3	E3	K3	Q3	W3
	GHLFLQTDQPIYNPGQR	35	2	2	P0C0L4;P0C0L5		1984	0	7.857e-06	High	High	High	High		3.87866	3.56584	4.03472	3.65592				High	High	High			4.12743	3.24703	4.61593		High	High			4.87248	4.39651		High			High	3.71043			3.64355	High		High	High
	VLSLAQEQVGGSPEK	35	2	2	P0C0L4;P0C0L5		1541.82	0	6.634e-08	High		High	High	High	3.4326		5.11686	3.42595	3.52667	High	High	High	High	High	2.84607	3.51953	4.71552	4.32273	4.65849									High		High	High	4.09883		3.65468	3.78115	High		High	High
	LGQYASPTAK	41	2	2	P0C0L5;P0C0L4		1035.54	0	0.002471	High	High	High	High	High	3.29159	2.40797	3.17764	2.99727	2.65036	High	High	Medium	High	High	3.02867	2.27262	2.08096	2.94115	2.96645	High	High	High		2.53773	3.18624	2.44136		High		High	High	3.2546		2.23025	2.77161	High		High	High
	DHAVDLIQK	41	2	2	P0C0L4;P0C0L5		1038.56	0	0.001751	High		High	High	High	2.23019		2.43229	2.56536	2.41747	High			High	High	2.33702			2.33242	2.9915	High	High			2.62257	2.15798			High		High	High	2.57517		2.48867	2.37264	High		High	High
	HLVPGAPFLLQALVR	47	2	2	P0C0L4;P0C0L5		1630.98	0	1.082e-07	High	High	High	High		2.13507	2.12098	2.36261	2.15889		Medium		High	High	High	1.38483		2.41929	3.49708	4.20756	High	High	High	High	1.4751	3.0929	2.67678	1.50295	High				1.97625				High		High	High
	YIYGKPVQGVAYVR	46	2	2	P0C0L4;P0C0L5		1612.88	0	7.617e-06	High	Medium	High	High		2.04998	1.73696	2.19086	2.55602		High		High	High	High	2.71529		2.29644	2.95626	3.60299	High	High	High		2.03338	2.82298	2.76091		High		Medium	High	3.3055		2.15691	2.20809	High	Medium	High	High
	VTASDPLDTLGSEGALSPGGVASLLR	103	2	2	P0C0L4;P0C0L5		2483.3	0	5.638e-07	High	High	High	High		1.98133	1.90039	3.03399	3.1818		Medium	High	High	High	High	1.44622	1.34608	3.75567	3.60477	5.1743	High	High	High	High	1.274	3.1324	2.90575	1.54561	High	High			2.47731	2.07962			High	High	High	High
	EGAIHREELVYELNPLDHR	22	2	2	P0C0L4;P0C0L5		2290.16	0	0.0001919	High	High	High			1.90489	1.54312	2.66808					Medium	High	High			2.12318	3.87352	2.49979		High				2.94939			Medium				1.65996
	CSVFYGAPSK	39	2	2	P0C0L5;P0C0L4	C1(Carbamidomethyl)	1115.52	0	0.0002999	High	High	High		High	1.88123	2.94922	2.27238		1.84628	Medium		High	High	High	1.38051		2.40966	2.37013	2.89108	High	High		High	2.80991	2.81676		2.21983	High			High	2.08296			2.17187		High		High
	VFALDQK	13	2	2	P0C0L4;P0C0L5		820.457	0	0.01103	High	Medium	High		High	1.77813	2.02874	2.66672		2.27183											High				2.21242				High		High		2.63991		1.72503
	QGSFQGGFR	25	2	2	P0C0L5;P0C0L4		983.468	0	0.01839	Medium	High	High			1.77696	1.37609	2.33071						Medium	High				1.92368	1.83596	High	High	High		1.27474	1.24662	2.00354		High	High		High	2.063	1.76982		2.22102	Medium			High
	VEYGFQVK	19	2	2	P0C0L4;P0C0L5		969.503	0	0.007792	High		High			1.75162		2.38067					Medium	High	High			2.23793	2.19898	2.19896											Medium	High			2.0426	1.92762				High
	YVLPNFEVK	33	2	2	P0C0L5;P0C0L4		1108.6	0	0.003326	Medium	High	Medium	Medium	High	1.73513	2.13851	1.88797	1.30601	1.82702	High	High	High	High	High	2.19888	1.4271	2.51559	1.80959	1.70518	Medium	High			1.62147	1.77328			Medium	Medium		Medium	1.25561	1.30123		1.7189	Medium	High	Medium	High
	VGDTLNLNLR	32	2	2	P0C0L4;P0C0L5		1114.62	0	0.0002143	High	High	High		High	1.69471	2.89787	3.68643		1.76578			High	High	High			3.24204	3.65669	3.61867		High	High			3.34286	3.52383				High	High			3.18975	3.13361	High		High	High
	AEFQDALEK	29	2	2	P0C0L4;P0C0L5		1050.51	0	0.004027	Medium		High	Medium	High	1.55413		2.61477	1.8199	2.20823			High					2.38032											High	High	High	High	2.11961	1.9721	2.3745	1.72116			High	High
	GSFEFPVGDAVSK	40	2	2	P0C0L5;P0C0L4		1339.65	0	0.0003552		High	High	High	High		2.41921	3.1633	2.58418	1.59161	High	High	High	High	High	2.76583	2.58646	3.46308	3.11611	3.36662	High		High	Medium	1.94976		3.30072	1.23574	High	High	High	High	2.46834	2.36446	2.24562	3.0621	High		High	High
	EELVYELNPLDHR	17	2	2	P0C0L4;P0C0L5		1626.81	0	0.0001073			High					2.98339			High				High	1.35546				1.86253		High				1.56769			High			High	1.41971			1.31907			Medium	High
	KYVLPNFEVK	42	2	2	P0C0L4;P0C0L5		1236.7	0	5.733e-05		High	High	High	Medium		2.88075	3.68058	3.17499	1.86946		High	High	High	High		2.56131	3.49659	3.6879	3.4103	High	High	High		3.27317	3.48083	3.53034		High	High	High	High	3.00104	2.59327	2.70852	3.39768	High			High
	YRVFALDQK	15	2	2	P0C0L5;P0C0L4		1139.62	0	0.000995		High					3.36945							High	High				3.23836	3.12025	High	High	High		2.8215	3.36353	3.24103			High	High			2.87074	3.02572
	VQQPDCREPFLSCCQFAESLR	27	2	2	P0C0L4;P0C0L5	C6(Carbamidomethyl); C13(Carbamidomethyl); C14(Carbamidomethyl)	2627.18	0	3.254e-07		High	High				2.8954	3.44563						High	High				3.97984	3.89701	High	High	High		2.63001	3.74145	3.86824		High			High	3.55973			2.50206	High	High
	KADGSYAAWLSR	34	2	2	P0C0L4;P0C0L5		1324.66	0	0.0001987			High	High				4.29743	4.50869				High	High	High			4.48432	4.34214	4.18156	High	High	High		2.33928	3.62217	4.50541		High		High	High	4.38085		3.43333	3.62036	High		High	High
	GPEVQLVAHSPWLK	27	2	2	P0C0L5;P0C0L4		1560.85	0	0.002254		High	High				2.17917	2.39998					High	High				3.17942	3.12612		High	High			2.11221	2.12191			High		Medium	High	2.59005		1.94119	2.42007	High		High	High
	EPFLSCCQFAESLR	22	2	2	P0C0L5;P0C0L4	C6(Carbamidomethyl); C7(Carbamidomethyl)	1743.78	0	0.00023			High	High				2.56853	2.30072						High					2.25924	High	High	High		1.91225	2.26556	2.2227		High			High	2.42551			1.98205				High
	TTNIQGINLLFSSR	39	2	2	P0C0L4;P0C0L5		1563.85	0	1.059e-06		High	High	High			3.69803	3.94837	3.20272			High		High	High		2.25064		4.0817	4.01273	High	High	High		1.88334	3.10218	3.20558		High	High	High	High	2.83843	2.22484	2.35381	3.17533	High	High		High
	LLATLCSAEVCQCAEGK	17	2	2	P0C0L4;P0C0L5	C6(Carbamidomethyl); C11(Carbamidomethyl); C13(Carbamidomethyl)	1909.88	0	4.154e-06		High	High				2.30065	2.42711						High	High				2.98913	3.53362	High	High	High		1.2879	4.00992	3.77887		High				2.42943
	AACAQLNDFLQEYGTQGCQV	24	2	2	P0C0L4;P0C0L5	C3(Carbamidomethyl); C18(Carbamidomethyl)	2273	0	9.489e-09		High	High				1.54684	1.96922						High	High				2.32122	2.37159	High	High	High		1.15237	2.3228	1.43069		High			High	1.97783			1.00753				High
	LQETSNWLLSQQQADGSFQDPCPVLDR	23	1	1	P0C0L4	C22(Carbamidomethyl)	3132.47	0	2.154e-10			High	High				5.64555	2.6528				High	High	High			4.92129	5.06905	6.43429			High				3.38315		High			High	4.66902			1.9393
	LNMGITDLQGLR	5	2	2	P0C0L4;P0C0L5		1330.71	0	1.747e-05			High					3.1332																					High				3.39156
	ADGSYAAWLSR	7	2	2	P0C0L4;P0C0L5		1196.57	0	0.0003171					High					1.98573																			High			High	3.11473			2.09705
	YLDKTEQWSTLPPETK	24	2	2	P0C0L4;P0C0L5		1935.97	0	0.001448			High					3.11335					Medium	High	High			2.49559	3.53806	3.04391		High	High			2.15903	2.71601		High	Medium		High	2.89815	1.85332		2.51884				High
	ASAGLLGAHAAAITAYALTLTK	18	2	2	P0C0L4;P0C0L5		2085.17	0	6.776e-05			High					3.57269					High	High	High			3.68104	4.76421	3.59565			High				2.00268		High				2.48108				High
	GLQDEDGYR	15	2	2	P0C0L4;P0C0L5		1052.46	0	0.0004716			High		High			2.68229		2.62096					High					2.98421									High		High	High	2.3635		2.60994	2.6989				High
	VQQPDCREPFLSCCQFAESLRK	6	2	2	P0C0L4;P0C0L5	C6(Carbamidomethyl); C13(Carbamidomethyl); C14(Carbamidomethyl)	2755.27	0	0.007243		High					2.40372							High					2.79054			High				1.75616			High				2.02827				Medium
	DSSTWLTAFVLK	9	1	1	P0C0L4		1367.72	0	0.0009807			High					2.55027					High					2.50626											High				1.54194
	DDPDAPLQPVTPLQLFEGR	24	2	2	P0C0L5;P0C0L4		2108.07	0	0.0009321			High					1.71531					Medium					1.04884						Medium				0.704387	High	High			1.23281	2.13132
	ALEILQEEDLIDEDDIPVR	37	2	2	P0C0L4;P0C0L5		2225.12	0	4.474e-08		High	High	High			1.10308	1.72284	1.34956				High	High	High			2.87635	2.82423	3.50352									High	High			1.06612	1.10112					Medium	High
	SFFPENWLWR	10	2	2	P0C0L4;P0C0L5		1381.67	0	0.003396			High					1.30596					High	Medium	High			1.21873	1.02898	1.71037									Medium				1.0484
	STQDTVIALDALSAYWIASHTTEER	21	2	2	P0C0L4;P0C0L5		2778.36	0	1.415e-08			High					1.59828					High	High	High			2.04394	1.81851	4.0148		High	High			1.42646	1.66822		High				1.02685				High
	RGHLFLQTDQPIYNPGQR	6	2	2	P0C0L4;P0C0L5		2140.1	0	1.417e-05															High					3.73328																	High
	ECVGFEAVQEVPVGLVQPASATLYDYYNPERR	24	2	2	P0C0L4;P0C0L5	C2(Carbamidomethyl)	3656.77	0	9.682e-06			High					0.808614						High	High				2.65815	3.34421		High	High			2.60956	1.2373										High
	SHALQLNNR	8	2	2	P0C0L4;P0C0L5		1052.56	0	0.005457															High					2.34651		Medium				1.55986						Medium				1.73832			High	High
	GLCVATPVQLR	14	2	2	P0C0L4;P0C0L5	C3(Carbamidomethyl)	1213.67	0	0.00248			Medium		Medium			2.57057		1.62957			High		High			2.47985		3.00447																				High
	DFALLSLQVPLKDAK	8	2	2	P0C0L4;P0C0L5		1657.95	0	0.0004788			High					2.14177							High					3.15077
	LELSVDGAK	5	2	2	P0C0L4;P0C0L5		931.509	0	0.009235			Medium					2.28382																							Medium				2.21369
	EMSGSPASGIPVK	7	2	2	P0C0L4;P0C0L5		1259.63	0	0.01892			High					2.18127							High					2.70205											High				1.93785
	ECVGFEAVQEVPVGLVQPASATLYDYYNPER	8	2	2	P0C0L4;P0C0L5	C2(Carbamidomethyl)	3500.67	0	0.0003301			High					1.45798						High	High				1.90652	2.6944
	LVNGQSHISLSK	11	2	2	P0C0L4;P0C0L5		1282.71	0	9.838e-05			High					3.82242						High	High				3.84615	3.66753			High				3.73173
	VDFTLSSER	6	2	2	P0C0L4;P0C0L5		1053.52	0	0.0003737			High		High			3.34681		2.76542																					High				2.72242
	FGLLDEDGKK	7	2	2	P0C0L4;P0C0L5		1121.58	0	0.002958			High		High			3.29135		2.03763					High					2.04612																				High
	SCGLHQLLR	2	2	2	P0C0L4;P0C0L5	C2(Carbamidomethyl)	1083.57	0	0.001832			High					2.94402
	ITQVLHFTK	2	2	2	P0C0L4;P0C0L5		1086.63	0	0.00472			High					2.7547
	TLEIPGNSDPNMIPDGDFNSYVR	2	2	2	P0C0L4;P0C0L5		2551.17	0	0.007658			High					2.02609
	TEQWSTLPPETK	2	2	2	P0C0L4;P0C0L5		1416.7	0	0.002791			High		High			1.6436		1.47403
	CSVFYGAPSKSR	2	1	1	P0C0L4	C1(Carbamidomethyl)	1358.65	0	0.0003049																							High				3.36378
	VLSLAQEQVGGSPEKLQETSNWLLSQQQADGSFQDPCPVLDR	5	1	1	P0C0L4	C37(Carbamidomethyl)	4655.27	0	2.715e-07														High	High				4.26918	5.84272
	VDFTLSSERDFALLSLQVPLKDAK	5	1	1	P0C0L4		2692.45	0	4.303e-05														Medium	High				1.64429	2.43103
	LLLFSPSVVHLGVPLSVGVQLQDVPR	5	1	1	P0C0L4		2769.6	0	2.315e-08															High					5.0455
	ITPGKPYILTVPGHLDEMQLDIQAR	2	1	1	P0C0L4		2805.5	0	3.238e-06															High					4.81936
	GLEEELQFSLGSK	2	1	1	P0C0L4		1436.73	0	8.311e-07															High					3.70149
	VDVQAGACEGKLELSVDGAK	2	1	1	P0C0L4	C8(Carbamidomethyl)	2046.01	0	0.0004236															High					3.37526
	VGLSGMAIADVTLLSGFHALR	2	1	1	P0C0L4		2128.16	0	1.67e-06															High					3.02102
	MRPSTDTITVMVENSHGLR	1	1	1	P0C0L4		2144.06	0	9.281e-07															High					2.80569
	VDVQAGACEGK	5	2	2	P0C0L4;P0C0L5	C8(Carbamidomethyl)	1133.53	0.0001092	0.0061					High					2.05658					High					2.81437									Medium		High		1.7644		2.27701
	EAPKVVEEQESR	1	1	1	P0C0L4		1400.7	0.0002022	0.008399														High					2.30716
	LTVAAPPSGGPGFLSIERPDSRPPR	48	2	2	P0C0L4;P0C0L5		2574.38	0.0002056	0.01131	Medium	Medium	High	High		2.17297	0.834895	1.71488	1.96615		High		Medium	High	High	1.47664		1.8998	1.74331	1.75983	Medium	High	Medium		1.37444	1.496	1.3683		High	High		High	1.96935	2.00814		1.513	High		High	Medium
	FACYYPR	11	2	2	P0C0L4;P0C0L5	C3(Carbamidomethyl)	976.433	0.0002056	0.01024			High		High			2.26136		2.40819			High					2.15909																						High
	LLATLCSAEVCQCAEGKCPR	2	1	1	P0C0L4	C6(Carbamidomethyl); C11(Carbamidomethyl); C13(Carbamidomethyl); C18(Carbamidomethyl)	2323.07	0.0002694	0.002164																							High				2.92822
	YVSHFETEGPHVLLYFDSVPTSR	2	1	1	P0C0L4		2680.31	0.0002918	0.012															High					2.79875
	LGQYASPTAKR	6	2	2	P0C0L4;P0C0L5		1191.65	0.0004986	0.009748		High					2.14956															Medium	High			1.60863	2.07735
	TLEIPGNSDPNMIPDGDFNSYVR	4	2	2	P0C0L4;P0C0L5	M12(Oxidation)	2567.17	0.0007003	0.02847																															High				1.73244					High
	ANSFLGEK	5	1	1	P0C0L4		865.44	0.001291	0.03434																													High		Medium		2.57958		1.87576
	DKGQAGLQR	3	2	2	P0C0L5;P0C0L4		972.52	0.004266	0.0642			Medium					1.50539																														Medium		High
	FGLLDEDGK	2	2	2	P0C0L4;P0C0L5		993.486	0.004648	0.05518					Medium					1.53836
	NNVPCSPK	4	2	2	P0C0L4;P0C0L5	C5(Carbamidomethyl)	915.434	0.01427	0.1629			Medium					1.57893																							Medium	Medium			1.47816	1.66578
	VVEEQESR	1	2	2	P0C0L4;P0C0L5		975.472	0.01498	0.2151			Medium					1.23725
	TTNIQGINLLFSSRR	1	1	1	P0C0L4		1719.95	0.01502	0.2189																							Medium				1.99665
	VQQPDCR	3	2	2	P0C0L4;P0C0L5	C6(Carbamidomethyl)	902.413	0.01662	0.3645			Medium					1.42558							Medium					1.41592																				Medium
	FGLLDEDGKKTFFR	1	1	1	P0C0L4		1672.87	0.04515	0.4611																							Medium				1.39141
P0C0L5	Complement C4-B OS=Homo sapiens GN=C4B PE=1 SV=2 - [CO4B_HUMAN]	48.39	1	15	75	1306	49.8057	13.7	17	34	29.8476	11.35	13	23	48.3691	15.77	21	35		0			89.9223	19.61	23	44		0			72.7482	18.41	24	48	29.5821	6.59	8	16	117.434	22.48	29	70	22.326	11.24	13	31	9.54306	5.91	7
	Sequence	# PSMs	# Proteins	# Protein Groups	Protein Group Accessions	Modifications	MH+ [Da]	q-Value	PEP	A3	G3	M3	S3	Y3	XCorr A3	XCorr G3	XCorr M3	XCorr S3	XCorr Y3	B3	H3	N3	T3	Z3	XCorr B3	XCorr H3	XCorr N3	XCorr T3	XCorr Z3	C3	I3	O3	U3	XCorr C3	XCorr I3	XCorr O3	XCorr U3	D3	J3	P3	V3	XCorr D3	XCorr J3	XCorr P3	XCorr V3	E3	K3	Q3	W3
	GHLFLQTDQPIYNPGQR	35	2	2	P0C0L4;P0C0L5		1984	0	7.857e-06	High	High	High	High		3.87866	3.56584	4.03472	3.65592				High	High	High			4.12743	3.24703	4.61593		High	High			4.87248	4.39651		High			High	3.71043			3.64355	High		High	High
	VLSLAQEQVGGSPEK	35	2	2	P0C0L4;P0C0L5		1541.82	0	6.634e-08	High		High	High	High	3.4326		5.11686	3.42595	3.52667	High	High	High	High	High	2.84607	3.51953	4.71552	4.32273	4.65849									High		High	High	4.09883		3.65468	3.78115	High		High	High
	LGQYASPTAK	41	2	2	P0C0L5;P0C0L4		1035.54	0	0.002471	High	High	High	High	High	3.29159	2.40797	3.17764	2.99727	2.65036	High	High	Medium	High	High	3.02867	2.27262	2.08096	2.94115	2.96645	High	High	High		2.53773	3.18624	2.44136		High		High	High	3.2546		2.23025	2.77161	High		High	High
	LQETSNWLLSQQQADGSFQDLSPVIHR	38	1	1	P0C0L5		3097.53	0	5.845e-05	High	High	High			2.39903	2.47062	4.4441			High	High	High			3.04939	2.37219	3.30759			Medium	High			1.40681	1.94377				High				2.25686			High		High	High
	DHAVDLIQK	41	2	2	P0C0L4;P0C0L5		1038.56	0	0.001751	High		High	High	High	2.23019		2.43229	2.56536	2.41747	High			High	High	2.33702			2.33242	2.9915	High	High			2.62257	2.15798			High		High	High	2.57517		2.48867	2.37264	High		High	High
	HLVPGAPFLLQALVR	47	2	2	P0C0L4;P0C0L5		1630.98	0	1.082e-07	High	High	High	High		2.13507	2.12098	2.36261	2.15889		Medium		High	High	High	1.38483		2.41929	3.49708	4.20756	High	High	High	High	1.4751	3.0929	2.67678	1.50295	High				1.97625				High		High	High
	YIYGKPVQGVAYVR	46	2	2	P0C0L4;P0C0L5		1612.88	0	7.617e-06	High	Medium	High	High		2.04998	1.73696	2.19086	2.55602		High		High	High	High	2.71529		2.29644	2.95626	3.60299	High	High	High		2.03338	2.82298	2.76091		High		Medium	High	3.3055		2.15691	2.20809	High	Medium	High	High
	VTASDPLDTLGSEGALSPGGVASLLR	103	2	2	P0C0L4;P0C0L5		2483.3	0	5.638e-07	High	High	High	High		1.98133	1.90039	3.03399	3.1818		Medium	High	High	High	High	1.44622	1.34608	3.75567	3.60477	5.1743	High	High	High	High	1.274	3.1324	2.90575	1.54561	High	High			2.47731	2.07962			High	High	High	High
	EGAIHREELVYELNPLDHR	22	2	2	P0C0L4;P0C0L5		2290.16	0	0.0001919	High	High	High			1.90489	1.54312	2.66808					Medium	High	High			2.12318	3.87352	2.49979		High				2.94939			Medium				1.65996
	CSVFYGAPSK	39	2	2	P0C0L5;P0C0L4	C1(Carbamidomethyl)	1115.52	0	0.0002999	High	High	High		High	1.88123	2.94922	2.27238		1.84628	Medium		High	High	High	1.38051		2.40966	2.37013	2.89108	High	High		High	2.80991	2.81676		2.21983	High			High	2.08296			2.17187		High		High
	VFALDQK	13	2	2	P0C0L4;P0C0L5		820.457	0	0.01103	High	Medium	High		High	1.77813	2.02874	2.66672		2.27183											High				2.21242				High		High		2.63991		1.72503
	QGSFQGGFR	25	2	2	P0C0L5;P0C0L4		983.468	0	0.01839	Medium	High	High			1.77696	1.37609	2.33071						Medium	High				1.92368	1.83596	High	High	High		1.27474	1.24662	2.00354		High	High		High	2.063	1.76982		2.22102	Medium			High
	VEYGFQVK	19	2	2	P0C0L4;P0C0L5		969.503	0	0.007792	High		High			1.75162		2.38067					Medium	High	High			2.23793	2.19898	2.19896											Medium	High			2.0426	1.92762				High
	YVLPNFEVK	33	2	2	P0C0L5;P0C0L4		1108.6	0	0.003326	Medium	High	Medium	Medium	High	1.73513	2.13851	1.88797	1.30601	1.82702	High	High	High	High	High	2.19888	1.4271	2.51559	1.80959	1.70518	Medium	High			1.62147	1.77328			Medium	Medium		Medium	1.25561	1.30123		1.7189	Medium	High	Medium	High
	VGDTLNLNLR	32	2	2	P0C0L4;P0C0L5		1114.62	0	0.0002143	High	High	High		High	1.69471	2.89787	3.68643		1.76578			High	High	High			3.24204	3.65669	3.61867		High	High			3.34286	3.52383				High	High			3.18975	3.13361	High		High	High
	AEFQDALEK	29	2	2	P0C0L4;P0C0L5		1050.51	0	0.004027	Medium		High	Medium	High	1.55413		2.61477	1.8199	2.20823			High					2.38032											High	High	High	High	2.11961	1.9721	2.3745	1.72116			High	High
	GSFEFPVGDAVSK	40	2	2	P0C0L5;P0C0L4		1339.65	0	0.0003552		High	High	High	High		2.41921	3.1633	2.58418	1.59161	High	High	High	High	High	2.76583	2.58646	3.46308	3.11611	3.36662	High		High	Medium	1.94976		3.30072	1.23574	High	High	High	High	2.46834	2.36446	2.24562	3.0621	High		High	High
	GSSTWLTAFVLK	10	1	1	P0C0L5		1309.72	0	0.00351			High					2.06541			High		High			1.4748		2.21328																						High
	EELVYELNPLDHR	17	2	2	P0C0L4;P0C0L5		1626.81	0	0.0001073			High					2.98339			High				High	1.35546				1.86253		High				1.56769			High			High	1.41971			1.31907			Medium	High
	KYVLPNFEVK	42	2	2	P0C0L4;P0C0L5		1236.7	0	5.733e-05		High	High	High	Medium		2.88075	3.68058	3.17499	1.86946		High	High	High	High		2.56131	3.49659	3.6879	3.4103	High	High	High		3.27317	3.48083	3.53034		High	High	High	High	3.00104	2.59327	2.70852	3.39768	High			High
	YRVFALDQK	15	2	2	P0C0L5;P0C0L4		1139.62	0	0.000995		High					3.36945							High	High				3.23836	3.12025	High	High	High		2.8215	3.36353	3.24103			High	High			2.87074	3.02572
	VQQPDCREPFLSCCQFAESLR	27	2	2	P0C0L4;P0C0L5	C6(Carbamidomethyl); C13(Carbamidomethyl); C14(Carbamidomethyl)	2627.18	0	3.254e-07		High	High				2.8954	3.44563						High	High				3.97984	3.89701	High	High	High		2.63001	3.74145	3.86824		High			High	3.55973			2.50206	High	High
	KADGSYAAWLSR	34	2	2	P0C0L4;P0C0L5		1324.66	0	0.0001987			High	High				4.29743	4.50869				High	High	High			4.48432	4.34214	4.18156	High	High	High		2.33928	3.62217	4.50541		High		High	High	4.38085		3.43333	3.62036	High		High	High
	GPEVQLVAHSPWLK	27	2	2	P0C0L5;P0C0L4		1560.85	0	0.002254		High	High				2.17917	2.39998					High	High				3.17942	3.12612		High	High			2.11221	2.12191			High		Medium	High	2.59005		1.94119	2.42007	High		High	High
	EPFLSCCQFAESLR	22	2	2	P0C0L5;P0C0L4	C6(Carbamidomethyl); C7(Carbamidomethyl)	1743.78	0	0.00023			High	High				2.56853	2.30072						High					2.25924	High	High	High		1.91225	2.26556	2.2227		High			High	2.42551			1.98205				High
	TTNIQGINLLFSSR	39	2	2	P0C0L4;P0C0L5		1563.85	0	1.059e-06		High	High	High			3.69803	3.94837	3.20272			High		High	High		2.25064		4.0817	4.01273	High	High	High		1.88334	3.10218	3.20558		High	High	High	High	2.83843	2.22484	2.35381	3.17533	High	High		High
	LLATLCSAEVCQCAEGK	17	2	2	P0C0L4;P0C0L5	C6(Carbamidomethyl); C11(Carbamidomethyl); C13(Carbamidomethyl)	1909.88	0	4.154e-06		High	High				2.30065	2.42711						High	High				2.98913	3.53362	High	High	High		1.2879	4.00992	3.77887		High				2.42943
	AACAQLNDFLQEYGTQGCQV	24	2	2	P0C0L4;P0C0L5	C3(Carbamidomethyl); C18(Carbamidomethyl)	2273	0	9.489e-09		High	High				1.54684	1.96922						High	High				2.32122	2.37159	High	High	High		1.15237	2.3228	1.43069		High			High	1.97783			1.00753				High
	LNMGITDLQGLR	5	2	2	P0C0L4;P0C0L5		1330.71	0	1.747e-05			High					3.1332																					High				3.39156
	ADGSYAAWLSR	7	2	2	P0C0L4;P0C0L5		1196.57	0	0.0003171					High					1.98573																			High			High	3.11473			2.09705
	YLDKTEQWSTLPPETK	24	2	2	P0C0L4;P0C0L5		1935.97	0	0.001448			High					3.11335					Medium	High	High			2.49559	3.53806	3.04391		High	High			2.15903	2.71601		High	Medium		High	2.89815	1.85332		2.51884				High
	ASAGLLGAHAAAITAYALTLTK	18	2	2	P0C0L4;P0C0L5		2085.17	0	6.776e-05			High					3.57269					High	High	High			3.68104	4.76421	3.59565			High				2.00268		High				2.48108				High
	GLQDEDGYR	15	2	2	P0C0L4;P0C0L5		1052.46	0	0.0004716			High		High			2.68229		2.62096					High					2.98421									High		High	High	2.3635		2.60994	2.6989				High
	VQQPDCREPFLSCCQFAESLRK	6	2	2	P0C0L4;P0C0L5	C6(Carbamidomethyl); C13(Carbamidomethyl); C14(Carbamidomethyl)	2755.27	0	0.007243		High					2.40372							High					2.79054			High				1.75616			High				2.02827				Medium
	DDPDAPLQPVTPLQLFEGR	24	2	2	P0C0L5;P0C0L4		2108.07	0	0.0009321			High					1.71531					Medium					1.04884						Medium				0.704387	High	High			1.23281	2.13132
	ALEILQEEDLIDEDDIPVR	37	2	2	P0C0L4;P0C0L5		2225.12	0	4.474e-08		High	High	High			1.10308	1.72284	1.34956				High	High	High			2.87635	2.82423	3.50352									High	High			1.06612	1.10112					Medium	High
	SFFPENWLWR	10	2	2	P0C0L4;P0C0L5		1381.67	0	0.003396			High					1.30596					High	Medium	High			1.21873	1.02898	1.71037									Medium				1.0484
	STQDTVIALDALSAYWIASHTTEER	21	2	2	P0C0L4;P0C0L5		2778.36	0	1.415e-08			High					1.59828					High	High	High			2.04394	1.81851	4.0148		High	High			1.42646	1.66822		High				1.02685				High
	RGHLFLQTDQPIYNPGQR	6	2	2	P0C0L4;P0C0L5		2140.1	0	1.417e-05															High					3.73328																	High
	ECVGFEAVQEVPVGLVQPASATLYDYYNPERR	24	2	2	P0C0L4;P0C0L5	C2(Carbamidomethyl)	3656.77	0	9.682e-06			High					0.808614						High	High				2.65815	3.34421		High	High			2.60956	1.2373										High
	SHALQLNNR	8	2	2	P0C0L4;P0C0L5		1052.56	0	0.005457															High					2.34651		Medium				1.55986						Medium				1.73832			High	High
	GLCVATPVQLR	14	2	2	P0C0L4;P0C0L5	C3(Carbamidomethyl)	1213.67	0	0.00248			Medium		Medium			2.57057		1.62957			High		High			2.47985		3.00447																				High
	DFALLSLQVPLKDAK	8	2	2	P0C0L4;P0C0L5		1657.95	0	0.0004788			High					2.14177							High					3.15077
	LELSVDGAK	5	2	2	P0C0L4;P0C0L5		931.509	0	0.009235			Medium					2.28382																							Medium				2.21369
	EMSGSPASGIPVK	7	2	2	P0C0L4;P0C0L5		1259.63	0	0.01892			High					2.18127							High					2.70205											High				1.93785
	ECVGFEAVQEVPVGLVQPASATLYDYYNPER	8	2	2	P0C0L4;P0C0L5	C2(Carbamidomethyl)	3500.67	0	0.0003301			High					1.45798						High	High				1.90652	2.6944
	LVNGQSHISLSK	11	2	2	P0C0L4;P0C0L5		1282.71	0	9.838e-05			High					3.82242						High	High				3.84615	3.66753			High				3.73173
	VDFTLSSER	6	2	2	P0C0L4;P0C0L5		1053.52	0	0.0003737			High		High			3.34681		2.76542																					High				2.72242
	FGLLDEDGKK	7	2	2	P0C0L4;P0C0L5		1121.58	0	0.002958			High		High			3.29135		2.03763					High					2.04612																				High
	SCGLHQLLR	2	2	2	P0C0L4;P0C0L5	C2(Carbamidomethyl)	1083.57	0	0.001832			High					2.94402
	ITQVLHFTK	2	2	2	P0C0L4;P0C0L5		1086.63	0	0.00472			High					2.7547
	TLEIPGNSDPNMIPDGDFNSYVR	2	2	2	P0C0L4;P0C0L5		2551.17	0	0.007658			High					2.02609
	TEQWSTLPPETK	2	2	2	P0C0L4;P0C0L5		1416.7	0	0.002791			High		High			1.6436		1.47403
	VDVQAGACEGK	5	2	2	P0C0L4;P0C0L5	C8(Carbamidomethyl)	1133.53	0.0001092	0.0061					High					2.05658					High					2.81437									Medium		High		1.7644		2.27701
	LTVAAPPSGGPGFLSIERPDSRPPR	48	2	2	P0C0L4;P0C0L5		2574.38	0.0002056	0.01131	Medium	Medium	High	High		2.17297	0.834895	1.71488	1.96615		High		Medium	High	High	1.47664		1.8998	1.74331	1.75983	Medium	High	Medium		1.37444	1.496	1.3683		High	High		High	1.96935	2.00814		1.513	High		High	Medium
	FACYYPR	11	2	2	P0C0L4;P0C0L5	C3(Carbamidomethyl)	976.433	0.0002056	0.01024			High		High			2.26136		2.40819			High					2.15909																						High
	LGQYASPTAKR	6	2	2	P0C0L4;P0C0L5		1191.65	0.0004986	0.009748		High					2.14956															Medium	High			1.60863	2.07735
	TLEIPGNSDPNMIPDGDFNSYVR	4	2	2	P0C0L4;P0C0L5	M12(Oxidation)	2567.17	0.0007003	0.02847																															High				1.73244					High
	DKGQAGLQR	3	2	2	P0C0L5;P0C0L4		972.52	0.004266	0.0642			Medium					1.50539																														Medium		High
	FGLLDEDGK	2	2	2	P0C0L4;P0C0L5		993.486	0.004648	0.05518					Medium					1.53836
	NNVPCSPK	4	2	2	P0C0L4;P0C0L5	C5(Carbamidomethyl)	915.434	0.01427	0.1629			Medium					1.57893																							Medium	Medium			1.47816	1.66578
	VVEEQESR	1	2	2	P0C0L4;P0C0L5		975.472	0.01498	0.2151			Medium					1.23725
	VQQPDCR	3	2	2	P0C0L4;P0C0L5	C6(Carbamidomethyl)	902.413	0.01662	0.3645			Medium					1.42558							Medium					1.41592																				Medium
Q14515	SPARC-like protein 1 OS=Homo sapiens GN=SPARCL1 PE=1 SV=2 - [SPRL1_HUMAN]	46.39	1	28	28	359		0			54.4646	27.41	15	33		0			116.203	32.23	19	51		0			7.88109	5.87	3	5		0				0				0			100.823	21.84	13	47	34.9217	22.14	10
	Sequence	# PSMs	# Proteins	# Protein Groups	Protein Group Accessions	Modifications	MH+ [Da]	q-Value	PEP	A3	G3	M3	S3	Y3	XCorr A3	XCorr G3	XCorr M3	XCorr S3	XCorr Y3	B3	H3	N3	T3	Z3	XCorr B3	XCorr H3	XCorr N3	XCorr T3	XCorr Z3	C3	I3	O3	U3	XCorr C3	XCorr I3	XCorr O3	XCorr U3	D3	J3	P3	V3	XCorr D3	XCorr J3	XCorr P3	XCorr V3	E3	K3	Q3	W3
	VHENENIGTTEPGEHQEAK	27	1	1	Q14515		2118.97	0	1.079e-09			High					4.86004			High		High			3.92865		3.69346						High				3.35114	High	High			4.81126	4.05569				High
	GHQLQLDYFGACK	13	1	1	Q14515	C12(Carbamidomethyl)	1536.72	0	1.182e-05			High					3.65162			High					3.77402							High	High			3.64919	5.05307	High				4.14297					High
	VLTHSELAPLR	42	1	1	Q14515		1235.71	0	1.135e-05			High		High			3.74243		3.19004	High		High		High	3.54228		2.9277		3.45618			High	High			3.77185	4.35859	High	High			3.43668	3.71801				High
	HIQETEWQSQEGK	30	1	1	Q14515		1599.74	0	0.0009146			High					4.2857			High		High			3.44036		3.74403						High				3.36608	High	High			3.72824	3.6648				High
	KLSENTDFLAPGVSSFTDSNQQESITK	19	1	1	Q14515		2943.42	0	1.549e-06			High					4.00334			High		High		High	3.23783		3.18801		3.36498				High				3.08173	High	High			4.961	3.79909				High
	HSASDDYFIPSQAFLEAER	27	1	1	Q14515		2183	0	3.063e-07			High					4.05574			High		High			3.04502		2.74047					High	High			3.7309	3.59557	High	High			3.78911	2.95635				High
	LSENTDFLAPGVSSFTDSNQQESITKR	15	1	1	Q14515		2971.42	0	1.929e-05			High					3.56398			High				High	2.78036				3.29918			Medium	High			1.40334	3.15456	High	High			3.17457	2.2791
	LSENTDFLAPGVSSFTDSNQQESITK	11	1	1	Q14515		2815.33	0	0.0008638			High					3.10658			High					2.6025								High				3.34366	High	High			3.05129	2.54993
	TGLEAISNHKETEEK	38	1	1	Q14515		1685.83	0	2.811e-05			High					3.30051			High		High		High	2.57529		2.92905		2.1465			High	High			2.73653	3.89184	High	High			3.3825	3.81171				High
	AEAEENEKETAVSTEDDSHHK	10	1	1	Q14515		2356.02	0	0.0002211											High		High			2.47049		1.7647						Medium				1.00308	High				2.58249
	KLSENTDFLAPGVSSFTDSNQQESITKR	22	1	1	Q14515		3099.52	0	0.0001001			High					2.6397			High		High		High	2.20747		2.31355		2.95288				High				2.53163	High	Medium			3.08325	2.2069				High
	FFEECDPNKDK	13	1	1	Q14515	C5(Carbamidomethyl)	1428.61	0	0.00262			Medium		High			1.98465		1.76446	Medium					1.84555								High				2.40301	High				2.72746
	LLAGDHPIDLLLR	24	1	1	Q14515		1445.85	0	0.000164			High					1.68428			High		Medium		High	1.37071		1.11539		1.84763			Medium	High			1.25244	3.07496	Medium	High			1.7898	2.48222				High
	SIPTCTDFEVIQFPLR	24	1	1	Q14515	C5(Carbamidomethyl)	1922.97	0	0.003875			High					2.67839			Medium		High		High	1.06711		1.46301		2.09465			High	High			1.29969	2.44651	High	Medium			1.8177	0.648256				High
	KGHQLQLDYFGACK	7	1	1	Q14515	C13(Carbamidomethyl)	1664.82	0	1.281e-06															High					4.16539			High	High			5.13683	3.81759	High				3.4732
	FFEECDPNKDKHITLK	11	1	1	Q14515	C5(Carbamidomethyl)	2020.98	0	0.002501																							High	High			2.37533	2.79305	High				3.00878
	NILMQLYEANSEHAGYLNEK	3	1	1	Q14515		2337.12	0	0.001016																								Medium				1.26937	High				2.43412
	EKVHENENIGTTEPGEHQEAK	3	1	1	Q14515		2376.1	0	0.0004127																								High				3.48699		High				2.9202
	DQGNQEQDPNISNGEEEEEKEPGEVGTHNDNQER	3	1	1	Q14515		3851.61	0	1.71891e-10															High					2.26203				High				5.37373
	VHAVDSCMSFQCK	2	1	1	Q14515	C7(Carbamidomethyl); C12(Carbamidomethyl)	1568.66	0	0.0006559																								High				3.93123
	ASLVPMEHCITR	4	1	1	Q14515	C9(Carbamidomethyl)	1413.7	0	0.0008756																								High				2.64404
	SSSQELGLK	1	1	1	Q14515		948.496	0	0.005429															High					2.88159
	AQSIAYHLK	4	1	1	Q14515		1030.57	0.001217	0.02898																								High				2.6557	High	High			1.70708	2.48148
	IYLDEKR	2	1	1	Q14515		936.514	0.00148	0.04615																								High				1.79059
	FFEECDPNK	1	1	1	Q14515	C5(Carbamidomethyl)	1185.49	0.02204	0.2252																													Medium				1.71291
	ETAVSTEDDSHHKAEK	1	1	1	Q14515		1783.81	0.02549	0.3222																							Medium				0.592287
	SKEESHEQSAEQGKSSSQELGLK	1	1	1	Q14515		2503.19	0.04298	0.4478																							Medium				1.40341
	AEAEENEKETAVSTEDDSHHKAEK	1	1	1	Q14515		2684.19	0.04809	0.437											Medium					1.23109
P61769	Beta-2-microglobulin OS=Homo sapiens GN=B2M PE=1 SV=1 - [B2MG_HUMAN]	46.22	1	6	6	52										0			23.0325	42.86	5	11		0																0				0				0
	Sequence	# PSMs	# Proteins	# Protein Groups	Protein Group Accessions	Modifications	MH+ [Da]	q-Value	PEP	A3	G3	M3	S3	Y3	XCorr A3	XCorr G3	XCorr M3	XCorr S3	XCorr Y3	B3	H3	N3	T3	Z3	XCorr B3	XCorr H3	XCorr N3	XCorr T3	XCorr Z3	C3	I3	O3	U3	XCorr C3	XCorr I3	XCorr O3	XCorr U3	D3	J3	P3	V3	XCorr D3	XCorr J3	XCorr P3	XCorr V3	E3	K3	Q3	W3
	IEKVEHSDLSFSK	9	1	1	P61769		1518.78	0	0.001146			High					3.48799							High					1.83748									High				3.19283
	VEHSDLSFSK	7	1	1	P61769		1148.56	0	0.001323			High		High			2.98163		2.98214																			High				3.03538
	SNFLNCYVSGFHPSDIEVDLLK	13	1	1	P61769	C6(Carbamidomethyl)	2554.23	0	3.987e-06			High					1.47614							High					3.30055			High				1.95927		High				1.3766
	VNHVTLSQPK	14	1	1	P61769		1122.62	0.0001092	0.005968			High		High			2.88651		2.40918					High					2.89166			High				2.75731		High		High		2.53353		2.32141
	IQVYSR	8	1	1	P61769		765.425	0.002969	0.05788					High					1.74221													Medium				1.73034		High		Medium		1.806		1.72542
	SNFLNCYVSGFHPSDIEVDLLKNGER	1	1	1	P61769	C6(Carbamidomethyl)	3010.43	0.008936	0.1452																							High				1.45858
P08603	Complement factor H OS=Homo sapiens GN=CFH PE=1 SV=4 - [CFAH_HUMAN]	45.17	1	45	47	699	64.8655	17.79	18	33	41.6054	14.22	12	21	45.3054	20.63	17	30	11.7255	4.39	4	6	109.056	32.17	27	56	3.90756	3.17	3	4	88.2169	26.08	21	36	41.7104	11.86	10	24	196.467	36.07	36	84		0			9.06137	5.52	5
	Sequence	# PSMs	# Proteins	# Protein Groups	Protein Group Accessions	Modifications	MH+ [Da]	q-Value	PEP	A3	G3	M3	S3	Y3	XCorr A3	XCorr G3	XCorr M3	XCorr S3	XCorr Y3	B3	H3	N3	T3	Z3	XCorr B3	XCorr H3	XCorr N3	XCorr T3	XCorr Z3	C3	I3	O3	U3	XCorr C3	XCorr I3	XCorr O3	XCorr U3	D3	J3	P3	V3	XCorr D3	XCorr J3	XCorr P3	XCorr V3	E3	K3	Q3	W3
	CFEGFGIDGPAIAK	34	1	1	P08603	C1(Carbamidomethyl)	1481.71	0	4.184e-05	High	High	High	High		3.64068	3.68568	2.80025	3.33669		High		High	High		3.0238		3.82322	3.40602		High	High		High	2.5547	3.18448		2.51356	High			High	2.87011			3.96633	High		High	High
	SPDVINGSPISQK	41	1	1	P08603		1341.7	0	0.0008266	High	High	High	High	High	3.52098	3.35908	3.61168	3.38271	2.82651	High	High	High	High	High	2.49014	2.60478	3.25974	3.7234	3.73236	High	High			3.18225	3.84338						High				3.1986	High	High	High	High
	AGEQVTYTCATYYK	33	1	1	P08603	C9(Carbamidomethyl)	1654.74	0	3.261e-06	High	High	High	High		3.31355	4.15777	3.42459	2.92842		High	High	High	High	High	2.79656	2.72405	3.10512	3.5821	3.30139	High				2.71456							High				3.53545	High		High	High
	TGDEITYQCR	23	1	1	P08603	C9(Carbamidomethyl)	1242.54	0	0.001963	High	High		High		3.00866	3.22725		3.22413			Medium		High	High		1.55198		3.18761	2.79367	High	High			2.36673	3.35628						High				2.48796	High			High
	VSVLCQENYLIQEGEEITCK	31	1	1	P08603	C5(Carbamidomethyl); C19(Carbamidomethyl)	2412.13	0	1.757e-05	High		High	High		2.94399		3.54357	2.47402			High	High	High	High		2.15246	2.53965	4.50085	3.29504		High				3.02399											High			High
	KGEWVALNPLR	18	1	1	P08603		1282.73	0	0.00323	High	High		High		2.61919	2.25684		3.08788					High					3.49026			High				3.25154						High				3.05574	High			High
	DTSCVNPPTVQNAYIVSR	32	1	1	P08603	C4(Carbamidomethyl)	2020.98	0	0.0001973	High	High		High		2.35662	2.99944		3.52181					High	High				3.35942	2.94845	High	High			2.05728	2.56428						High				2.6426	High		High	High
	GDAVCTESGWRPLPSCEEK	31	1	1	P08603	C5(Carbamidomethyl); C16(Carbamidomethyl)	2177.96	0	0.001224	High			High		2.30929			3.54658		Medium	High		High	High	1.25173	2.19117		2.70687	3.43339	Medium	High			1.13411	2.37828			High			Medium	2.91443			2.34271	High			High
	TKNDFTWFK	8	1	1	P08603		1186.59	0	0.004454	High					2.27826								High	High				2.95099	2.46104																				High
	LSYTCEGGFR	44	1	1	P08603	C5(Carbamidomethyl)	1189.53	0	0.0001436	High	High	High	High	High	2.16444	2.71711	2.67027	2.09578	1.65269	High	High	High	High	High	2.44035	2.24134	2.67218	2.931	2.27167	High	High			2.65135	2.45544						High				2.57045	High	High	High	High
	CTSTGWIPAPR	4	1	1	P08603	C1(Carbamidomethyl)	1245.6	0	0.003277	High					2.08323					High					2.12061
	NGFYPATR	18	1	1	P08603		925.452	0	0.01281	High	High			High	2.02409	1.80137			1.77211				High	High				2.02077	1.89737	Medium	High			1.7949	2.21692											Medium			High
	CLPVTAPENGK	37	1	1	P08603	C1(Carbamidomethyl)	1185.59	0	0.001604	Medium	High	High			1.71088	2.32873	2.34724			High	Medium	High	High	High	2.43954	1.63969	2.42091	2.81507	2.53072	Medium	High			1.68701	2.68568			Medium			Medium	1.70036			1.91104	High		Medium	High
	SCDNPYIPNGDYSPLR	39	1	1	P08603	C2(Carbamidomethyl)	1867.83	0	0.0001017	High	High	High	High	Medium	1.39004	2.62985	2.80542	2.59792	0.944347	High	High	High	High	High	2.63908	2.10576	2.04053	3.01257	2.75078	High	High			1.72953	2.14209						High				2.06951	High	High	High	High
	EGWIHTVCINGR	17	1	1	P08603	C8(Carbamidomethyl)	1441.7	0	0.006622	Medium	High				1.14633	2.25474							High	High				2.36884	1.61344		High				2.32808						High				1.65685	High			High
	WSSPPQCEGLPCK	19	1	1	P08603	C7(Carbamidomethyl); C12(Carbamidomethyl)	1545.68	0	3.198e-05	High	High		High		1.01432	2.7051		2.24037					High	High				1.88635	1.61449	High	High			1.72496	2.95712						High				1.63749	High			High
	NTEILTGSWSDQTYPEGTQAIYK	39	1	1	P08603		2602.23	0	1.979e-06		High	High	High			2.78988	2.47889	1.75417		High	High	High	High	High	3.62873	3.08705	2.33749	4.06941	3.22457	High	High			2.17951	3.17576						High				2.39365	High	High	High	High
	TKEEYGHSEVVEYYCNPR	12	1	1	P08603	C15(Carbamidomethyl)	2260	0	5.528e-08		High					3.8994				High			High		2.7982			3.69775		Medium	High			2.26225	5.91074											High
	CTLKPCDYPDIK	21	1	1	P08603	C1(Carbamidomethyl); C6(Carbamidomethyl)	1509.71	0	0.0003243		High		High			2.51189		2.33915		Medium			High	High	2.29			3.71136	3.07411	Medium	High			2.36597	3.64415						High				1.92662	High			High
	SIDVACHPGYALPK	20	1	1	P08603	C6(Carbamidomethyl)	1527.76	0	1.449e-05											Medium			High	High	1.65152			3.18079	3.4649	High	High			1.30498	2.88678						High				2.7268	High			High
	EQVQSCGPPPELLNGNVK	16	1	1	P08603	C6(Carbamidomethyl)	1965.97	0	8.675e-08														High	High				4.52773	3.00221	High	High			2.27597	3.61285						High				3.10605	High			High
	VSVLCQENYLIQEGEEITCKDGR	16	1	1	P08603	C5(Carbamidomethyl); C19(Carbamidomethyl)	2740.29	0	1.868e-05		High		High			1.71064		1.61125					High	High				3.6419	2.50929	Medium	High			0.786615	3.21975											High
	WQSIPLCVEK	14	1	1	P08603	C7(Carbamidomethyl)	1259.65	0	0.00543			High		High			1.93169		1.49994		High		High	High		2.24897		2.51528	2.42382		High				2.17279			High				1.72893				High
	KGEWVALNPLRK	11	1	1	P08603		1410.82	0	6.478e-06		High		High			3.46532		3.12237					High	High				4.08824	3.91178		High				4.0527											High
	SSNLIILEEHLK	14	1	1	P08603		1395.78	0	3.079e-06		High					2.32966						High	High	High			3.75534	3.71598	3.99912		High				3.27578											High
	CVEISCKSPDVINGSPISQK	3	1	1	P08603	C1(Carbamidomethyl); C6(Carbamidomethyl)	2218.08	0	1.755e-07																						High				4.59933											High
	LGYVTADGETSGSITCGK	7	1	1	P08603	C16(Carbamidomethyl)	1815.85	0	3.017e-05														High					3.78296			High				3.71193											High
	CGPPPPIDNGDITSFPLSVYAPASSVEYQCQNLYQLEGNKR	19	2	2	P08603;Q03591	C1(Carbamidomethyl); C30(Carbamidomethyl)	4582.18	0	0.0005111		High					1.06759							High	High				2.00343	2.49095		High				1.84463											High
	FSCKPGFTIVGPNSVQCYHFGLSPDLPICK	12	1	1	P08603	C3(Carbamidomethyl); C17(Carbamidomethyl); C29(Carbamidomethyl)	3425.65	0	5.888e-06		High					2.78683							High	High				3.95351	4.12702		High				4.36691											High
	SCDIPVFMNAR	5	1	1	P08603	C2(Carbamidomethyl)	1309.6	0	0.0001014		High					2.28354								High					2.91524		High				2.08679
	SITCIHGVWTQLPQCVAIDK	13	1	1	P08603	C4(Carbamidomethyl); C15(Carbamidomethyl)	2326.17	0	0.0001175			High	High				3.26524	2.67897					High	High				3.84025	3.30114		High		Medium		4.10955		1.44628
	KCYFPYLENGYNQNYGR	2	1	1	P08603	C2(Carbamidomethyl)	2185.97	0	6.694e-06																						High				3.87106
	RNTEILTGSWSDQTYPEGTQAIYK	4	1	1	P08603		2758.33	0	0.002063														High					4.08949			High				2.86106
	CYFPYLENGYNQNYGR	2	1	1	P08603	C1(Carbamidomethyl)	2057.88	0	0.0003752																						High				1.85827
	TGESVEFVCK	1	1	1	P08603	C9(Carbamidomethyl)	1155.53	0	7.652e-05														High					3.38334
	TTCWDGKLEYPTCAK	1	2	2	P08603;Q03591	C3(Carbamidomethyl); C13(Carbamidomethyl)	1829.82	0	0.0002907														High					2.38962
	ECDTDGWTNDIPICEVVK	2	1	1	P08603	C2(Carbamidomethyl); C14(Carbamidomethyl)	2150.93	0	0.0004194															High					2.69266
	EKTKEEYGHSEVVEYYCNPR	1	1	1	P08603	C17(Carbamidomethyl)	2517.13	0.0004986	0.005008																						High				3.18318
	GKEGWIHTVCINGR	2	1	1	P08603	C10(Carbamidomethyl)	1626.81	0.0004986	0.008886																						High				3.06407
	EQVQSCGPPPELLNGNVKEK	3	1	1	P08603	C6(Carbamidomethyl)	2223.11	0.0004986	0.007733														High					1.79137			High				2.04141
	CLHPCVISR	1	1	1	P08603	C1(Carbamidomethyl); C5(Carbamidomethyl)	1141.56	0.0004986	0.006397																						High				1.84743
	RPYFPVAVGK	9	1	1	P08603		1133.65	0.0008617	0.0521	High			Medium		2.66516			2.81793					Medium					2.61693													Medium				2.89137				Medium
	DGWSAQPTCIK	3	1	1	P08603	C9(Carbamidomethyl)	1262.58	0.0009082	0.01783														High					2.33719					High				2.16451
	CVEISCK	3	1	1	P08603	C1(Carbamidomethyl); C6(Carbamidomethyl)	895.4	0.002853	0.06162														High					1.49834			Medium				1.33324
	FVCNSGYK	1	1	1	P08603	C3(Carbamidomethyl)	974.437	0.004667	0.146															High					1.58535
	NDFTWFK	12	1	1	P08603		957.445	0.005037	0.1153	Medium			High		1.62613			2.10067					Medium					2.1404													Medium				1.86863			Medium	High
	ECELPK	1	1	1	P08603	C2(Carbamidomethyl)	775.365	0.04068	0.2846																																						Medium
Q14508	WAP four-disulfide core domain protein 2 OS=Homo sapiens GN=WFDC2 PE=1 SV=2 - [WFDC2_HUMAN]	45.16	1	5	5	185					15.8461	33.87	3	7					49.7153	45.16	5	19						0																0			2.21336	20.97	2
	Sequence	# PSMs	# Proteins	# Protein Groups	Protein Group Accessions	Modifications	MH+ [Da]	q-Value	PEP	A3	G3	M3	S3	Y3	XCorr A3	XCorr G3	XCorr M3	XCorr S3	XCorr Y3	B3	H3	N3	T3	Z3	XCorr B3	XCorr H3	XCorr N3	XCorr T3	XCorr Z3	C3	I3	O3	U3	XCorr C3	XCorr I3	XCorr O3	XCorr U3	D3	J3	P3	V3	XCorr D3	XCorr J3	XCorr P3	XCorr V3	E3	K3	Q3	W3
	EGSCPQVNINFPQLGLCR	56	1	1	Q14508	C4(Carbamidomethyl); C17(Carbamidomethyl)	2088.99	0	4.521e-09			High					4.04606			High		High		High	3.46968		4.0752		5.20764			High	High			3.9134	4.06766	High				3.91632					High
	CCSAGCATFCSLPNDK	32	1	1	Q14508	C1(Carbamidomethyl); C2(Carbamidomethyl); C6(Carbamidomethyl); C10(Carbamidomethyl)	1847.72	0	6.073e-08			High		High			3.60678		2.2282	High		High		High	2.65773		3.11614		3.21239			High	High			3.59322	3.27065	High				3.24726
	VSCVTPNF	35	1	1	Q14508	C3(Carbamidomethyl)	923.429	0	0.01668			High		High			1.96804		2.02947	High		High		High	1.63288		2.25323		1.84573			High	High			2.41011	2.25925	High				1.9972					Medium
	CCSAGCATFCSLPNDKEGSCPQVNINFPQLGLCR	41	1	1	Q14508	C1(Carbamidomethyl); C2(Carbamidomethyl); C6(Carbamidomethyl); C10(Carbamidomethyl); C20(Carbamidomethyl); C33(Carbamidomethyl)	3917.7	0	1.176e-07			High					5.21095					High		High			3.91852		6.16495			High	High			5.83127	3.11448	High				4.67312
	DQCQVDSQCPGQMK	20	1	1	Q14508	C3(Carbamidomethyl); C9(Carbamidomethyl)	1680.68	0	1.69e-05			High		High			3.48379		2.06456					High					3.32945			High	High			2.79694	3.20988	High				2.85555
	DQCQVDSQCPGQMK	1	1	1	Q14508	C3(Carbamidomethyl); C9(Carbamidomethyl); M13(Oxidation)	1696.67	0.001075	0.02239					High					1.21374
Q13228	Selenium-binding protein 1 OS=Homo sapiens GN=SELENBP1 PE=1 SV=2 - [SBP1_HUMAN]	44.92	1	18	18	190		0			64.3953	41.53	16	30	19.952	22.03	7	13	8.08939	6.78	2	5	22.0842	18.01	6	9	21.2908	17.8	7	13	23.521	20.13	6	11	20.7588	19.7	8	14	13.9087	13.35	4	8		0			17.4096	15.68	6
	Sequence	# PSMs	# Proteins	# Protein Groups	Protein Group Accessions	Modifications	MH+ [Da]	q-Value	PEP	A3	G3	M3	S3	Y3	XCorr A3	XCorr G3	XCorr M3	XCorr S3	XCorr Y3	B3	H3	N3	T3	Z3	XCorr B3	XCorr H3	XCorr N3	XCorr T3	XCorr Z3	C3	I3	O3	U3	XCorr C3	XCorr I3	XCorr O3	XCorr U3	D3	J3	P3	V3	XCorr D3	XCorr J3	XCorr P3	XCorr V3	E3	K3	Q3	W3
	IYVVDVGSEPR	23	1	1	Q13228		1233.65	0	8.241e-07				High					3.65885		High	High				4.43673	3.85371				High				3.50186							High				3.25886		High	High
	GGPVQVLEDEELK	4	1	1	Q13228		1412.73	0	5.153e-05											High					3.87969
	GGPVQVLEDEELKSQPEPLVVK	32	1	1	Q13228		2390.28	0	3.536e-08		High		High			2.6257		3.8331		High	High		High		3.63218	2.52615		4.61463		High	High			2.55713	2.22134			High			High	2.79537			2.74822	High	High
	FLHNPDAAQGFVGCALSSTIQR	11	1	1	Q13228	C14(Carbamidomethyl)	2389.17	0	0.0008365		High		High			2.40015		2.8445		High					3.40907					Medium				2.16162												High		Medium
	NTGTEAPDYLATVDVDPK	28	1	1	Q13228		1905.91	0	8.732e-05		High		High			3.70429		2.56039		High	High		High		3.17567	1.7861		2.55432		High	High			1.78324	2.38875						High				1.88887	High	High	High
	SPQYCQVIHR	18	1	1	Q13228	C5(Carbamidomethyl)	1287.62	0	6.491e-05		High		High			2.95944		3.38349		High	Medium				2.6825	1.97474				High				2.65328				High			High	3.09692			2.4427
	GTWERPGGAAPLGYDFWYQPR	1	1	1	Q13228		2424.15	0	0.004089											High					2.5413
	EEIVYLPCIYR	22	1	1	Q13228	C8(Carbamidomethyl)	1454.73	0	0.004797		High		High			2.16751		2.44128		High					2.11762					Medium	High			1.37762	2.3063						High				2.11687	High	High
	LVLPSLISSR	18	1	1	Q13228		1084.67	0	0.0003761				Medium					1.86539		High	High				2.10511	2.35776				High				1.48714							High				1.67553	Medium	Medium	Medium
	TKLVLPSLISSR	9	1	1	Q13228		1313.82	0	0.009589		High					2.65853					High					2.20924					High				2.61222											High	Medium
	GGFVLLDGETFEVK	2	1	1	Q13228		1510.78	0	0.00114				High					2.96945
	HEIVQTLSLK	2	1	1	Q13228		1167.67	0.0004668	0.008146											High					2.52156
	NEGGTWSVEK	2	1	1	Q13228		1106.51	0.0006545	0.01543											High					1.95019
	LNPNFLVDFGK	3	1	1	Q13228		1263.67	0.001795	0.02743											High	Medium				1.54007	0.891953
	QYDISDPQRPR	6	1	1	Q13228		1374.67	0.002262	0.03857											High					1.37373																							Medium
	QFYPDLIR	3	1	1	Q13228		1051.56	0.004642	0.06649				High					1.51637		High					1.66731
	DGLIPLEIR	4	1	1	Q13228		1025.6	0.009389	0.1268				Medium					1.6592		High	Medium				1.4722	1.47917
	YPGGDCSSDIWI	2	1	1	Q13228	C6(Carbamidomethyl)	1369.57	0.04231	0.4005											Medium					0.956015
P04406	Glyceraldehyde-3-phosphate dehydrogenase OS=Homo sapiens GN=GAPDH PE=1 SV=3 - [G3P_HUMAN]	44.48	1	13	13	327	11.7455	12.84	3	6	83.5138	34.03	9	32	27.3172	25.07	6	15	11.4661	8.66	2	4	42.5215	27.46	7	18	21.0089	24.48	6	13	28.8403	23.28	5	12	40.2336	23.28	6	23		0			10.4932	8.66	2	4	59.9034	28.36	9
	Sequence	# PSMs	# Proteins	# Protein Groups	Protein Group Accessions	Modifications	MH+ [Da]	q-Value	PEP	A3	G3	M3	S3	Y3	XCorr A3	XCorr G3	XCorr M3	XCorr S3	XCorr Y3	B3	H3	N3	T3	Z3	XCorr B3	XCorr H3	XCorr N3	XCorr T3	XCorr Z3	C3	I3	O3	U3	XCorr C3	XCorr I3	XCorr O3	XCorr U3	D3	J3	P3	V3	XCorr D3	XCorr J3	XCorr P3	XCorr V3	E3	K3	Q3	W3
	VPTANVSVVDLTCR	67	1	1	P04406	C13(Carbamidomethyl)	1530.79	0	7.906e-06	High	High	High	High	High	3.03891	3.60999	3.86817	3.53895	1.90103	High	High	High	High	High	4.10646	2.89545	3.65423	3.85437	3.81082	High			High	3.4463			3.4974	High			High	3.54398			3.65997	High	High	High	High
	GALQNIIPASTGAAK	75	1	1	P04406		1411.79	0	3.695e-05	High	High	High	High	High	2.1893	3.24987	3.14279	3.29013	1.57944	High	High	High	High	High	3.70079	3.56493	3.4084	3.54225	3.15698	High			High	2.43953			3.06624	High	High	Medium	High	2.68406	3.17886	2.13002	2.47343	High	High	Medium	High
	LVINGNPITIFQER	40	1	1	P04406		1613.9	0	1.184e-06	High		High	High		1.84237		3.72479	2.96843		High	High	High		High	3.51638	2.90919	3.46686		3.90795											High	High			0.937823	2.35377		High	High	High
	IISNASCTTNCLAPLAK	48	1	1	P04406	C7(Carbamidomethyl); C11(Carbamidomethyl)	1833.92	0	4.352e-06		High	High	High	High		2.72094	3.04518	3.04545	1.99081	High	High	High	High	High	3.9031	2.60396	2.43393	2.74125	2.09154	High			High	3.41032			2.58078									High	High
	LISWYDNEFGYSNR	47	1	1	P04406		1763.8	0	8.698e-06		High	High	High			2.98741	3.33454	2.84931		High	High	High	High	High	3.32904	2.01109	3.16914	2.5871	3.10953	High			High	2.07472			2.96743		High		High		2.35302		2.44822	High	High	High
	LVINGNPITIFQERDPSK	24	1	1	P04406		2041.11	0	0.00233		High		High			1.85493		2.0233		High	Medium		High	High	2.16183	1.2773		2.85208	2.56745	High			Medium	2.18245			1.1145				High				1.81195	High	Medium
	VPTANVSVVDLTCRLEKPAK	5	1	1	P04406	C13(Carbamidomethyl)	2197.2	0	0.001712														High					2.63335		Medium				1.22929												High	High
	VIHDNFGIVEGLMTTVHAITATQK	5	1	1	P04406		2595.36	0	7.998e-05														High	High				2.21323	3.63862
	IKWGDAGAEYVVESTGVFTTMEK	2	1	1	P04406		2518.22	0.0002165	0.00748															High					2.74649
	WGDAGAEYVVESTGVFTTMEK	2	1	1	P04406		2277.04	0.0006545	0.01064											Medium					1.33544
	VGVNGFGR	9	1	1	P04406		805.43	0.0011	0.02299											High					2.03076																					Medium	High
	LTGMAFR	2	1	1	P04406		795.418	0.01253	0.1535											Medium					1.92509
	DGRGALQNIIPASTGAAK	1	1	1	P04406		1739.94	0.03879	0.2737																																						Medium
Q12889	Oviduct-specific glycoprotein OS=Homo sapiens GN=OVGP1 PE=2 SV=1 - [OVGP1_HUMAN]	43.81	1	32	32	622	8.78204	4.13	2	5	80.9181	22.42	14	37		0			186.642	32.45	23	83	6.55268	4.42	2	3	21.7355	5.6	3	10		0				0				0			187.91	22.86	17	98	16.2934	10.03	6
	Sequence	# PSMs	# Proteins	# Protein Groups	Protein Group Accessions	Modifications	MH+ [Da]	q-Value	PEP	A3	G3	M3	S3	Y3	XCorr A3	XCorr G3	XCorr M3	XCorr S3	XCorr Y3	B3	H3	N3	T3	Z3	XCorr B3	XCorr H3	XCorr N3	XCorr T3	XCorr Z3	C3	I3	O3	U3	XCorr C3	XCorr I3	XCorr O3	XCorr U3	D3	J3	P3	V3	XCorr D3	XCorr J3	XCorr P3	XCorr V3	E3	K3	Q3	W3
	EIPENSAVDEEA	87	1	1	Q12889		1302.57	0	0.001171	High		High	High	High	2.49252		3.21728	2.73403	2.08055	High		High		High	2.38767		2.23427		2.58154			High	High			1.36463	3.42877	High	High			2.64423	2.67184				High
	FTGHNSPLFSLPEDPK	89	1	1	Q12889		1785.88	0	8.194e-06	High		High	High	Medium	2.44954		4.01075	3.16973	1.3762	High		High		High	3.55562		3.60078		3.79739			High	High			3.32162	4.24106	High	High	High		3.90922	3.29663	2.48261		High	High		High
	TLLSIGGWNFGTSR	49	1	1	Q12889		1508.79	0	9.803e-07			High					3.55732			High		High		High	3.41452		4.07917		3.3958			High	High			3.56491	3.71711	High	High			3.66229	2.82428			High	High
	KHWIDYQYVPYANK	13	1	1	Q12889		1824.91	0	5.09e-08											High		High			3.36398		3.491											High				4.8082
	MGNLGLQMEAENR	19	1	1	Q12889		1462.68	0	3.4e-06			High					4.49028			High		High		High	2.87951		4.29256		4.16261			High	High			3.40283	4.06693	High	High			3.15522	3.33468
	GKEWVGYDNAISFSYK	10	1	1	Q12889		1863.89	0	4.63e-07			High					4.25324			High				High	2.69309				4.59054									High				4.53696
	SSAYAMNYWR	12	1	1	Q12889		1248.55	0	0.002845											High				High	2.57624				2.84693			High	High			2.80751	3.21019	High	High			2.75961	2.94731
	HWIDYQYVPYANK	11	1	1	Q12889		1696.81	0	9e-06			Medium					2.65938			High		Medium			2.56937		1.48444											High				3.31441
	FIASVISLLR	22	1	1	Q12889		1118.69	0	2.838e-07			High					3.34703			High		High		High	2.40179		3.2431		4.04158				High				3.23979	High	High			2.945	1.56269
	LIMGIPTYGR	53	1	1	Q12889		1120.62	0	0.005929			High	High	Medium			2.30015	2.42159	1.33735	High		High		High	2.39645		2.52554		2.52673			High	High			2.31594	2.75192	High	High	High		2.59445	2.45231	1.98531			High		High
	ILYPEFNK	20	1	1	Q12889		1023.55	0	0.01945			Medium	Medium				1.72395	1.75222		High					2.19066							Medium	High			1.9106	1.97767	High	High			2.01996	1.95365
	LIMGIPTYGR	27	1	1	Q12889	M3(Oxidation)	1136.61	0	0.006093			High		Medium			2.49551		1.24253	High		High			2.13613		2.59718					High	High			2.28766	2.44694	High	High	High		1.95875	2.63133	1.94984			High
	LVCYFTNWAHSR	18	1	1	Q12889	C3(Carbamidomethyl)	1553.73	0	0.0005			High					2.91708			Medium		High		High	1.18525		2.4392		2.5522				High				1.86348	High				2.70656
	MGNLGLQMEAENR	6	1	1	Q12889	M1(Oxidation); M8(Oxidation)	1494.67	0	2.351e-06					High					1.64626					High					3.36389									High				3.6219
	DLQDEKILYPEFNK	19	1	1	Q12889		1751.88	0	7.635e-05																								High				4.08346	High	High			3.14795	3.3415				High
	FTTMLSTFANR	12	1	1	Q12889		1288.64	0	0.0001176			High		High			2.96247		1.4121			High		High			2.85384		3.04317									High				3.10827
	EWVGYDNAISFSYK	8	1	1	Q12889		1678.78	0	3.193e-06			High					2.19793							High					2.63233									High				2.93097
	EKFIASVISLLR	9	1	1	Q12889		1375.83	0	0.0006571			High					1.71004					High		High			2.85425		3.01193									High				1.83867
	ILYPEFNKLK	16	1	1	Q12889		1264.73	0	0.001824																							High	High			2.37282	2.55386	High	High			1.50116	2.74732				Medium
	LLDFINVLSYDLHGSWER	15	1	1	Q12889		2177.1	0	2.445e-09													Medium		High			0.592259		3.85068									Medium				0.797758
	MGNLGLQMEAENR	8	1	1	Q12889	M1(Oxidation)	1478.67	0	0.001143					High					2.07024					High					3.47858										High				3.84432
	DLQDEKILYPEFNKLK	2	1	1	Q12889		1993.06	0	0.007864																														High				3.46737
	LLLSAAVSGVPHIVQTSYDVR	15	1	1	Q12889		2225.23	0	7.684e-06			High					2.94288					High		High			3.31108		3.88388			High	High			2.79012	2.987		High				3.10086
	KEIPENSAVDEEA	4	1	1	Q12889		1430.66	0	0.009924																								High				2.60899		High				2.65415
	LAVTTAWTTDSK	4	1	1	Q12889		1293.67	0	0.0002605																								High				3.59231		High				2.051
	GTFCGTGPFPLVYVLNDILVR	5	1	1	Q12889	C4(Carbamidomethyl)	2338.23	0	2.124e-07															High					4.81796
	LGAPSEKLIMGIPTYGR	2	1	1	Q12889		1802.98	0.0002694	0.002875																							High				4.06313
	AIGPASPGK	17	1	1	Q12889		797.451	0.0004672	0.01791			High	High				1.70196	1.73104		Medium		High		Medium	1.81164		1.8793		1.9603			High	Medium			1.6682	1.7979	High	Medium			1.97876	1.60029
	AIGPASPGKYTK	11	1	1	Q12889		1189.66	0.0004672	0.008702			Medium					1.14596							Medium					2.22818			High	High			2.85323	2.37006	Medium	Medium			1.83192	1.74959
	KLGAPSEK	14	1	1	Q12889		829.477	0.0008525	0.03971			High	Medium				2.05698	1.61733		Medium		High		High	1.45428		1.98943		2.20427			High	High			2.38047	2.10859	High	Medium			1.8303	1.88078
	SSAYAMNYWR	12	1	1	Q12889	M6(Oxidation)	1264.54	0.0008705	0.04879			High					1.98606			High		High			1.7532		2.15223						Medium				1.94292	High	Medium			2.51177	1.81385
	ILPPGGEAGVTEIHGK	2	1	1	Q12889		1574.85	0.001813	0.05043																								High				1.72332
	EALLTMRPR	4	1	1	Q12889		1086.61	0.002598	0.04278			Medium					2.51869																					High				2.52437
	THDFDGLDLFFLYPGLR	5	1	1	Q12889		2026.01	0.002598	0.04044																													High				1.24644
	AWFIRR	1	1	1	Q12889		848.489	0.01871	0.3946															Medium					1.48779
	KLGAPSEKLIMGIPTYGR	1	1	1	Q12889		1931.08	0.03015	0.3577																							Medium				1.09254
P05156	Complement factor I OS=Homo sapiens GN=CFI PE=1 SV=2 - [CFAI_HUMAN]	43.05	1	22	22	180	4.30229	4.46	2	3	7.40962	4.46	2	3	7.01598	7.72	4	6	56.492	21.1	11	24	11.9708	6.17	3	5		0				0			1.60814	3.95	2	3	11.1183	3.95	2	4	24.7793	6.17	3	10	3.5751	3.95	2
	Sequence	# PSMs	# Proteins	# Protein Groups	Protein Group Accessions	Modifications	MH+ [Da]	q-Value	PEP	A3	G3	M3	S3	Y3	XCorr A3	XCorr G3	XCorr M3	XCorr S3	XCorr Y3	B3	H3	N3	T3	Z3	XCorr B3	XCorr H3	XCorr N3	XCorr T3	XCorr Z3	C3	I3	O3	U3	XCorr C3	XCorr I3	XCorr O3	XCorr U3	D3	J3	P3	V3	XCorr D3	XCorr J3	XCorr P3	XCorr V3	E3	K3	Q3	W3
	HGNTDSEGIVEVK	24	1	1	P05156		1384.67	0	1.996e-06	High		High		High	2.49884		4.10976		2.46484					High					3.42552			High	High			2.88737	3.35499	High	High	High		3.8216	3.18445	2.64804
	AQLGDLPWQVAIK	36	1	1	P05156		1438.8	0	4.549e-06	High		High	High	High	1.80346		3.96731	2.48123	1.52164	High	High	High		High	2.44292	1.46966	3.17857		3.92742	High		High	High	1.33492		1.95076	3.26618	High	High	High	High	2.43413	2.05934	1.79544	1.39494	High			High
	GLETSLAECTFTK	32	1	1	P05156	C9(Carbamidomethyl)	1456.7	0	1.387e-06			High		High			3.22746		1.7078	High		High	High	High	2.95347		3.52126	3.84731	3.36354	High	High	High	High	2.28727	3.26896	3.1114	2.84717	High				2.56923				High	High		High
	VFSLQWGEVK	38	1	1	P05156		1192.64	0	0.0001948			High	High	High			3.18713	2.59529	1.77866		High	High		High		1.60814	3.36909		3.16816	High	High	High	High	2.64638	2.68055	3.10744	3.06739	High	High	High	High	3.14303	2.8129	2.3438	2.44163	High	High		High
	ACDGINDCGDQSDELCCK	7	1	1	P05156	C2(Carbamidomethyl); C8(Carbamidomethyl); C16(Carbamidomethyl); C17(Carbamidomethyl)	2116.77	0	0.0002245														High					2.10593				High				2.93588		High				3.33569
	VFCQPWQR	6	1	1	P05156	C3(Carbamidomethyl)	1120.53	0	0.001346																							High	High			2.43809	2.40582	High				2.49743
	TMGYQDFADVVCYTQK	4	1	1	P05156	C12(Carbamidomethyl)	1925.84	0	8.747e-05															High					2.57498									High				2.08135
	GLETSLAECTFTKR	2	1	1	P05156	C9(Carbamidomethyl)	1612.8	0	0.0007136																							High				2.63663
	VANYFDWISYHVGRPFISQYNV	2	1	1	P05156		2675.31	0	2.565e-06															High					3.4427
	DASGITCGGIYIGGCWILTAAHCLR	2	1	1	P05156	C7(Carbamidomethyl); C15(Carbamidomethyl); C23(Carbamidomethyl)	2722.29	0	3.596e-05															High					2.70229
	ADSPMDDFFQCVNGK	1	1	1	P05156	C11(Carbamidomethyl)	1730.72	0	0.001236															High					1.80048
	LVDQDKTMFICK	2	1	1	P05156	C11(Carbamidomethyl)	1497.74	0.0001092	0.006226															High					2.94218
	SLECLHPGTK	1	1	1	P05156	C4(Carbamidomethyl)	1141.57	0.0001092	0.005861															High					1.76518
	CIEGTCVCKLPYQCPK	2	1	1	P05156	C1(Carbamidomethyl); C6(Carbamidomethyl); C8(Carbamidomethyl); C14(Carbamidomethyl)	2012.9	0.0002694	0.004117																							High				2.60361
	EANVACLDLGFQQGADTQRR	4	1	1	P05156	C6(Carbamidomethyl)	2249.07	0.0002694	0.00402															High					2.05042			Medium				1.82428
	RAQLGDLPWQVAIK	2	1	1	P05156		1594.9	0.0003063	0.004424																													High				2.25002
	YTHLSCDKVFCQPWQR	1	1	1	P05156	C6(Carbamidomethyl); C11(Carbamidomethyl)	2124.97	0.0004672	0.015																							High				2.75472
	CIEGTCVCK	2	1	1	P05156	C1(Carbamidomethyl); C6(Carbamidomethyl); C8(Carbamidomethyl)	1126.47	0.0006075	0.005761																													High				2.1873
	IVIEYVDR	2	1	1	P05156		1006.55	0.001417	0.03365					High					1.92246
	VTYTSQEDLVEK	1	1	1	P05156		1411.69	0.001772	0.04078					High					1.2499
	SFPTYCQQK	8	1	1	P05156	C6(Carbamidomethyl)	1158.52	0.002544	0.02791			Medium					2.18079						Medium					1.64369		Medium		Medium	Medium	1.06176		2.16912	1.69687	High				1.94126
	VTYTSQEDLVEKK	1	1	1	P05156		1539.79	0.009613	0.1299																													High				2.33044
P06702	Protein S100-A9 OS=Homo sapiens GN=S100A9 PE=1 SV=1 - [S10A9_HUMAN]	42.98	1	7	7	34		0				0				0								0				0				0				0				0				0			2.32921	24.56	2
	Sequence	# PSMs	# Proteins	# Protein Groups	Protein Group Accessions	Modifications	MH+ [Da]	q-Value	PEP	A3	G3	M3	S3	Y3	XCorr A3	XCorr G3	XCorr M3	XCorr S3	XCorr Y3	B3	H3	N3	T3	Z3	XCorr B3	XCorr H3	XCorr N3	XCorr T3	XCorr Z3	C3	I3	O3	U3	XCorr C3	XCorr I3	XCorr O3	XCorr U3	D3	J3	P3	V3	XCorr D3	XCorr J3	XCorr P3	XCorr V3	E3	K3	Q3	W3
	LGHPDTLNQGEFK	14	1	1	P06702		1455.72	0	0.004888					High					2.55274			High					2.71087													High				2.7874			High
	NIETIINTFHQYSVK	10	1	1	P06702		1806.94	0	0.0001604													Medium					1.69325													Medium				1.18924			Medium
	DLQNFLK	6	1	1	P06702		877.477	0	0.01803					High					2.30964																					High				2.24902
	LGHPDTLNQGEFKELVR	1	1	1	P06702		1953.02	0.0007003	0.03016																															High				2.38955
	KDLQNFLK	1	1	1	P06702		1005.57	0.02318	0.1983																															Medium				2.39299
	DLQNFLKK	1	1	1	P06702		1005.57	0.03067	0.2432																															Medium				1.8186
	LTWASHEK	1	1	1	P06702		971.492	0.0372	0.2791																															Medium				1.88031
P08294	Extracellular superoxide dismutase [Cu-Zn] OS=Homo sapiens GN=SOD3 PE=1 SV=2 - [SODE_HUMAN]	42.92	1	8	8	66						0							52.6357	30.42	5	18						0				0				0				0			27.6106	30.42	5	11	1.6164	8.75	2
	Sequence	# PSMs	# Proteins	# Protein Groups	Protein Group Accessions	Modifications	MH+ [Da]	q-Value	PEP	A3	G3	M3	S3	Y3	XCorr A3	XCorr G3	XCorr M3	XCorr S3	XCorr Y3	B3	H3	N3	T3	Z3	XCorr B3	XCorr H3	XCorr N3	XCorr T3	XCorr Z3	C3	I3	O3	U3	XCorr C3	XCorr I3	XCorr O3	XCorr U3	D3	J3	P3	V3	XCorr D3	XCorr J3	XCorr P3	XCorr V3	E3	K3	Q3	W3
	RDDDGALHAACQVQPSATLDAAQPR	12	1	1	P08294	C11(Carbamidomethyl)	2663.26	0	4.353e-09			High					5.43112																High				5.51454	High	High			4.81181	2.87181
	LACCVVGVCGPGLWER	9	1	1	P08294	C3(Carbamidomethyl); C4(Carbamidomethyl); C9(Carbamidomethyl)	1832.86	0	2.862e-07			High					3.74114															High	High			2.53411	3.96225	High				3.61069
	AVVVHAGEDDLGR	15	1	1	P08294		1337.68	0	0.0001027			High					2.35675																High				3.23032	High	High			3.60879	3.6067				High
	VTEIWQEVMQR	6	1	1	P08294		1418.71	0	0.000735			High					2.91076																					High	High			2.73774	2.17122
	VTGVVLFR	13	1	1	P08294		890.545	0	0.0007043			High					2.44034															High	High			2.54104	2.26356	High	High			2.46703	2.64821				High
	AGLAASLAGPHSIVGR	5	1	1	P08294		1476.83	0	0.0003687			High					1.85578																High				2.38602		High				2.6401
	DDDGALHAACQVQPSATLDAAQPR	5	1	1	P08294	C10(Carbamidomethyl)	2507.16	0	0.0002963			High					3.05257																High				4.19197
	GGNQASVENGNAGR	1	1	1	P08294		1330.61	0	0.001894			High					2.19165
P80188	Neutrophil gelatinase-associated lipocalin OS=Homo sapiens GN=LCN2 PE=1 SV=2 - [NGAL_HUMAN]	42.42	1	7	7	97						0							14.5502	33.84	5	14										0				0							11.2336	18.18	2	5		0
	Sequence	# PSMs	# Proteins	# Protein Groups	Protein Group Accessions	Modifications	MH+ [Da]	q-Value	PEP	A3	G3	M3	S3	Y3	XCorr A3	XCorr G3	XCorr M3	XCorr S3	XCorr Y3	B3	H3	N3	T3	Z3	XCorr B3	XCorr H3	XCorr N3	XCorr T3	XCorr Z3	C3	I3	O3	U3	XCorr C3	XCorr I3	XCorr O3	XCorr U3	D3	J3	P3	V3	XCorr D3	XCorr J3	XCorr P3	XCorr V3	E3	K3	Q3	W3
	VPLQQNFQDNQFQGK	24	1	1	P80188		1790.88	0	0.002048			High					4.44333					High		High			3.63108		3.67452			High	High			3.72327	3.22902	High	High			3.25551	3.29475
	TFVPGCQPGEFTLGNIK	14	1	1	P80188	C6(Carbamidomethyl)	1864.93	0	0.0003643			High					1.58854					High					1.5235					High	High			1.64729	1.29396	High				2.31498
	TKELTSELKENFIR	6	1	1	P80188		1707.93	0	0.0009748			High					3.20289															High				3.92899		High				2.06683
	SLGLPENHIVFPVPIDQCIDG	45	1	1	P80188	C18(Carbamidomethyl)	2320.16	0	0.0003353			High					2.14912					High		High			2.25924		2.6248			High	High			2.13658	1.48397	High	High			1.40945	0.96284
	ELTSELKENFIR	4	1	1	P80188		1478.78	0.001473	0.03174																							High				1.74547		Medium				1.72331
	SYPGLTSYLVR	3	1	1	P80188		1255.67	0.003334	0.04556			High					2.17119															Medium				2.11162
	CDYWIR	1	1	1	P80188	C1(Carbamidomethyl)	912.402	0.005947	0.09911			High					1.86262
Q7L266	Isoaspartyl peptidase/L-asparaginase OS=Homo sapiens GN=ASRGL1 PE=1 SV=2 - [ASGL1_HUMAN]	42.21	1	6	6	47		0			28.3658	27.27	5	10	7.64107	23.05	3	4		0				0			13.6866	13.96	3	6		0				0				0				0			14.4711	13.96	3
	Sequence	# PSMs	# Proteins	# Protein Groups	Protein Group Accessions	Modifications	MH+ [Da]	q-Value	PEP	A3	G3	M3	S3	Y3	XCorr A3	XCorr G3	XCorr M3	XCorr S3	XCorr Y3	B3	H3	N3	T3	Z3	XCorr B3	XCorr H3	XCorr N3	XCorr T3	XCorr Z3	C3	I3	O3	U3	XCorr C3	XCorr I3	XCorr O3	XCorr U3	D3	J3	P3	V3	XCorr D3	XCorr J3	XCorr P3	XCorr V3	E3	K3	Q3	W3
	VGDSPCLGAGGYADNDIGAVSTTGHGESILK	4	1	1	Q7L266	C6(Carbamidomethyl)	3018.41	0	2.329e-07											High					4.98694
	GNVAYATSTGGIVNK	13	1	1	Q7L266		1451.75	0	1.058e-05				High					4.28049		High					4.26789					High				2.68882													High
	AATVGYGILR	13	1	1	Q7L266		1020.58	0	8.482e-05				High					3.22198		High					3.13298					High				2.96949													High
	DLSAGAVSAVQCIANPIK	13	1	1	Q7L266	C12(Carbamidomethyl)	1813.95	0	1.006e-05				High					2.91441		High					2.42718																						High
	LTLFHIEQGK	1	1	1	Q7L266		1185.66	0.01585	0.1885											Medium					1.14465
	EGGSAVDAVEGAVVALEDDPEFNAGCGSVLNTNGEVEMDASIMDGK	1	1	1	Q7L266	C26(Carbamidomethyl); M38(Oxidation); M43(Oxidation)	4658.05	0.02338	0.2242																					Medium				0.494144
	EGGSAVDAVEGAVVALEDDPEFNAGCGSVLNTNGEVEMDASIMDGK	2	1	1	Q7L266	C26(Carbamidomethyl); M43(Oxidation)	4642.04	0.02618	0.2377
P61626	Lysozyme C OS=Homo sapiens GN=LYZ PE=1 SV=1 - [LYSC_HUMAN]	41.89	1	5	5	19		0				0				0				0				0								0											4.84449	18.24	3	4		0
	Sequence	# PSMs	# Proteins	# Protein Groups	Protein Group Accessions	Modifications	MH+ [Da]	q-Value	PEP	A3	G3	M3	S3	Y3	XCorr A3	XCorr G3	XCorr M3	XCorr S3	XCorr Y3	B3	H3	N3	T3	Z3	XCorr B3	XCorr H3	XCorr N3	XCorr T3	XCorr Z3	C3	I3	O3	U3	XCorr C3	XCorr I3	XCorr O3	XCorr U3	D3	J3	P3	V3	XCorr D3	XCorr J3	XCorr P3	XCorr V3	E3	K3	Q3	W3
	STDYGIFQINSR	6	1	1	P61626		1400.68	0	4.788e-05			High					3.70089							High					3.15572										High				2.53021
	TPGAVNACHLSCSALLQDNIADAVACAK	4	1	1	P61626	C8(Carbamidomethyl); C12(Carbamidomethyl); C26(Carbamidomethyl)	2927.38	0	6.509e-06			High					4.63371							High					4.44378
	YWCNDGKTPGAVNACHLSCSALLQDNIADAVACAK	6	1	1	P61626	C3(Carbamidomethyl); C15(Carbamidomethyl); C19(Carbamidomethyl); C33(Carbamidomethyl)	3850.75	0	4.462e-05															High					4.27521			High				2.93497
	AWVAWR	2	1	1	P61626		788.42	0.003144	0.06005																							High				1.51042			Medium				1.04547
	ATNYNAGDR	1	1	1	P61626		981.436	0.02947	0.2496																														Medium				1.19467
P23142	Fibulin-1 OS=Homo sapiens GN=FBLN1 PE=1 SV=4 - [FBLN1_HUMAN]	41.39	1	21	21	143		0												0				0				0				0								0				0				0
	Sequence	# PSMs	# Proteins	# Protein Groups	Protein Group Accessions	Modifications	MH+ [Da]	q-Value	PEP	A3	G3	M3	S3	Y3	XCorr A3	XCorr G3	XCorr M3	XCorr S3	XCorr Y3	B3	H3	N3	T3	Z3	XCorr B3	XCorr H3	XCorr N3	XCorr T3	XCorr Z3	C3	I3	O3	U3	XCorr C3	XCorr I3	XCorr O3	XCorr U3	D3	J3	P3	V3	XCorr D3	XCorr J3	XCorr P3	XCorr V3	E3	K3	Q3	W3
	LGESCINTVGSFR	10	1	1	P23142	C5(Carbamidomethyl)	1439.69	0	0.0003821			High		High			3.2687		1.74565					High					3.30015			High				2.86832
	TGYYFDGISR	14	1	1	P23142		1178.55	0	0.0001511			High		High			3.17924		2.39106			High		High			1.99931		3.08186			High				2.83865
	DCSLPYATESK	18	1	1	P23142	C2(Carbamidomethyl)	1270.56	0	0.001018			High		High			2.56578		2.19653			High		High			1.84103		2.33324			High				1.88326
	AITPPHPASQANIIFDITEGNLR	8	1	1	P23142		2475.3	0	8.729e-06			High					4.28911					High		High			3.78501		4.21771
	CLAFECPENYRR	9	1	1	P23142	C1(Carbamidomethyl); C6(Carbamidomethyl)	1614.71	0	0.00112			High					1.93519							High					2.00054			High				1.94893
	GYQLSDVDGVTCEDIDECALPTGGHICSYR	7	1	1	P23142	C12(Carbamidomethyl); C18(Carbamidomethyl); C27(Carbamidomethyl)	3387.46	0	1.433e-09			High					5.21427							High					4.94998			High				2.91756
	IIEVEEEQEDPYLNDR	5	1	1	P23142		1990.92	0	4.306e-09			High		High			4.83987		1.07321
	SQETGDLDVGGLQETDK	8	1	1	P23142		1791.82	0	3.224e-09			High		High			4.08029		2.4114					High					4.87754											High				4.06722
	DIDECESGIHNCLPDFICQNTLGSFR	10	1	1	P23142	C5(Carbamidomethyl); C12(Carbamidomethyl); C18(Carbamidomethyl)	3097.35	0	3.832e-06			High					4.06751							High					4.13643			High				2.61674
	SQETGDLDVGGLQETDKIIEVEEEQEDPYLNDR	6	1	1	P23142		3763.74	0	1.94e-07			High					3.58525							High					5.28086
	CLAFECPENYR	4	1	1	P23142	C1(Carbamidomethyl); C6(Carbamidomethyl)	1458.61	0	0.0002434			High		High			2.91904		2.21895
	MCVDVNECQR	5	1	1	P23142	C2(Carbamidomethyl); C8(Carbamidomethyl)	1310.53	0	0.0001028			High		High			2.86998		2.30439					High					1.89257
	DSSCGTGYELTEDNSCK	4	1	1	P23142	C4(Carbamidomethyl); C16(Carbamidomethyl)	1922.74	0	2.085e-05			High		High			2.85836		2.04199
	CCHCCLLGR	2	1	1	P23142	C1(Carbamidomethyl); C2(Carbamidomethyl); C4(Carbamidomethyl); C5(Carbamidomethyl)	1235.49	0	0.001515			High					2.84383
	MVQEQCCHSQLEELHCATGISLANEQDR	9	1	1	P23142	C6(Carbamidomethyl); C7(Carbamidomethyl); C16(Carbamidomethyl)	3343.46	0	6.643e-08			High					2.82823							High					5.12707			High				3.60742
	CVDVDECAPPAEPCGK	8	1	1	P23142	C1(Carbamidomethyl); C7(Carbamidomethyl); C14(Carbamidomethyl)	1803.73	0	1.393e-08			High		High			2.73531		2.06064					High					3.03058			High				2.46288
	GYHLNEEGTR	7	1	1	P23142		1175.54	0	0.00235			High		High			2.5787		1.49616					High					2.70244											Medium				1.81177
	EFTRPEEIIFLR	5	1	1	P23142		1549.84	0	0.0006952			High					2.47054							High					1.82069			High				2.28201
	SAATLQQEKTDTVR	1	1	1	P23142		1547.8	0.002398	0.05157																							High				1.95848
	DSFDIIKR	1	1	1	P23142		993.534	0.01332	0.2045			Medium					2.2757
	CVNSPGSFR	2	1	1	P23142	C1(Carbamidomethyl)	1023.47	0.02419	0.3054			Medium					2.05207
P02792	Ferritin light chain OS=Homo sapiens GN=FTL PE=1 SV=2 - [FRIL_HUMAN]	41.14	1	6	6	48										0																											18.313	17.71	2	7		0
	Sequence	# PSMs	# Proteins	# Protein Groups	Protein Group Accessions	Modifications	MH+ [Da]	q-Value	PEP	A3	G3	M3	S3	Y3	XCorr A3	XCorr G3	XCorr M3	XCorr S3	XCorr Y3	B3	H3	N3	T3	Z3	XCorr B3	XCorr H3	XCorr N3	XCorr T3	XCorr Z3	C3	I3	O3	U3	XCorr C3	XCorr I3	XCorr O3	XCorr U3	D3	J3	P3	V3	XCorr D3	XCorr J3	XCorr P3	XCorr V3	E3	K3	Q3	W3
	LGGPEAGLGEYLFER	17	1	1	P02792		1607.81	0	1.388e-07			High					4.58383					High		High			4.44633		4.46363				High				3.00283		High	High			3.44893	2.08336
	KLNQALLDLHALGSAR	8	1	1	P02792		1719.99	0	5.691e-08			High					3.74964							High					4.68986										High				2.49935
	LNQALLDLHALGSAR	6	1	1	P02792		1591.89	0	2.437e-06			High					4.21393					High		High			3.81899		4.22502											High				1.84281
	ALFQDIK	10	1	1	P02792		834.472	0	0.009122			High					2.73005					High		High			2.89376		2.70723				High				2.07553			High				2.38159
	TDPHLCDFLETHFLDEEVK	5	1	1	P02792	C6(Carbamidomethyl)	2345.07	0	2.805e-05			High					2.34702							High					1.70541
	KPAEDEWGKTPDAMK	2	1	1	P02792		1702.81	0	0.002411															High					3.08169
P10451	Osteopontin OS=Homo sapiens GN=SPP1 PE=1 SV=1 - [OSTP_HUMAN]	40.45	1	10	10	131													62.2526	40.45	8	27																					25.0724	30.89	5	13
	Sequence	# PSMs	# Proteins	# Protein Groups	Protein Group Accessions	Modifications	MH+ [Da]	q-Value	PEP	A3	G3	M3	S3	Y3	XCorr A3	XCorr G3	XCorr M3	XCorr S3	XCorr Y3	B3	H3	N3	T3	Z3	XCorr B3	XCorr H3	XCorr N3	XCorr T3	XCorr Z3	C3	I3	O3	U3	XCorr C3	XCorr I3	XCorr O3	XCorr U3	D3	J3	P3	V3	XCorr D3	XCorr J3	XCorr P3	XCorr V3	E3	K3	Q3	W3
	AIPVAQDLNAPSDWDSR	35	1	1	P10451		1854.9	0	3.641e-05			High		Medium			3.87806		1.29694			High		High			2.28708		3.60688									High	High	High		3.95844	3.59739	2.2338
	GKDSYETSQLDDQSAETHSHK	19	1	1	P10451		2363.03	0	0.001118			High					4.47876							High					4.04602									High				3.61445
	QLYNKYPDAVATWLNPDPSQK	14	1	1	P10451		2448.22	0	1.586e-06			High					4.0025							High					4.48202									High	High			3.15343	1.73018
	ISHELDSASSEVN	4	1	1	P10451		1387.63	0	0.001958			High					2.13499																					High	Medium			3.14129	1.99375
	KANDESNEHSDVIDSQELSK	12	1	1	P10451		2245.02	0	9.727e-08			High					5.05809							High					5.40302									High	High			2.85179	3.92175
	YPDAVATWLNPDPSQK	15	1	1	P10451		1801.87	0	2.354e-07			High		High			4.26003		1.62089																			High		High		2.71128		2.0293
	GDSVVYGLR	6	1	1	P10451		965.502	0	0.008315			High		High			3.07724		2.86879																			High				2.62371
	QNLLAPQNAVSSEETNDFKQETLPSK	18	1	1	P10451		2888.43	0	0.001756			High					2.87056					High		High			2.40666		2.7529									High	High	High		2.02638	2.08651	1.61984
	ANDESNEHSDVIDSQELSK	5	1	1	P10451		2116.93	0	2.436e-05			High		High			3.42963		1.68629					High					3.57356
	QNLLAPQNAVSSEETNDFK	3	1	1	P10451		2105.01	0	0.0008284					High					1.2036
Q08380	Galectin-3-binding protein OS=Homo sapiens GN=LGALS3BP PE=1 SV=1 - [LG3BP_HUMAN]	40.34	1	21	21	407					1.6991	6.15	3	3		0			67.0571	34.02	14	38		0				0								0				0			43.396	22.39	11	35	6.52047	7.69	4
	Sequence	# PSMs	# Proteins	# Protein Groups	Protein Group Accessions	Modifications	MH+ [Da]	q-Value	PEP	A3	G3	M3	S3	Y3	XCorr A3	XCorr G3	XCorr M3	XCorr S3	XCorr Y3	B3	H3	N3	T3	Z3	XCorr B3	XCorr H3	XCorr N3	XCorr T3	XCorr Z3	C3	I3	O3	U3	XCorr C3	XCorr I3	XCorr O3	XCorr U3	D3	J3	P3	V3	XCorr D3	XCorr J3	XCorr P3	XCorr V3	E3	K3	Q3	W3
	SDLAVPSELALLK	19	1	1	Q08380		1355.78	0	6.122e-05			High		High			2.90237		1.64821	High		High			1.40227		2.25716					High	High			2.61091	2.56178	High	High			3.09887	2.64361
	TLQALEFHTVPFQLLAR	22	1	1	Q08380		1984.1	0	1.728e-06			High					3.46056			Medium		High		High	0.731619		2.83977		3.69618			High	High			1.76906	1.99008	Medium	High			1.48738	1.47106
	ASHEEVEGLVEK	40	1	1	Q08380		1326.65	0	1.705e-06			High		High			3.95052		3.80351			High		High			4.40318		4.18075			High	High			4.6605	4.17962	High	High	High		3.86871	3.55251	2.16965			High
	ELSEALGQIFDSQR	43	1	1	Q08380		1592.79	0	9.247e-07			High		High			4.21193		1.85779			High		High			3.97211		4.19813			High	High			4.00488	3.16708	High	High	High		3.62874	2.12821	1.68041
	IYTSPTWSAFVTDSSWSAR	73	1	1	Q08380		2162.02	0	4.322e-06			High					4.00138					High		High			3.51267		4.26415			High	High			4.46169	3.1641	High	High	High		3.35476	2.59963	0.819966
	AAFGQGSGPIMLDEVQCTGTEASLADCK	23	1	1	Q08380	C17(Carbamidomethyl); C27(Carbamidomethyl)	2913.31	0	5.18e-08			High					4.37442					High		High			3.68415		5.55545			High	High			4.95573	4.7244	High				3.26214
	AVDTWSWGER	23	1	1	Q08380		1206.55	0	0.0001499			High		High			3.02335		2.45158			High		High			2.55891		3.02917			High	High			3.23038	2.68287	High	High	High		3.24154	2.28282	2.84662
	YSSDYFQAPSDYR	19	1	1	Q08380		1598.68	0	1.869e-06			High		High			2.6223		2.04527			High		High			2.5691		3.16112				High				2.80342	High	High	High		3.00643	1.9398	2.59464
	STHTLDLSR	6	1	1	Q08380		1029.53	0	0.002895			High		High			2.69274		2.14222					High					2.2209									High				2.83553
	STSSFPCPAGHFNGFR	24	1	1	Q08380	C7(Carbamidomethyl)	1768.79	0	9.598e-07			High					3.0607					High		High			2.9683		3.38146			High	High			2.55481	1.75248	High	High	High		2.21686	1.78604	1.60856			Medium
	GQWGTVCDNLWDLTDASVVCR	32	1	1	Q08380	C7(Carbamidomethyl); C20(Carbamidomethyl)	2452.1	0	1.592e-07			High					2.43094					High		High			3.79517		3.80549			High	High			3.03393	1.79764	High				1.92956
	YYPYQSFQTPQHPSFLFQDK	10	1	1	Q08380		2521.18	0	0.0001333			High					2.25365					High		High			1.76943		2.18659			High				2.00677		High				1.57584
	YYPYQSFQTPQHPSFLFQDKR	8	1	1	Q08380		2677.28	0	0.002047			High					1.59971							High					1.4998			High				2.44249		High				1.21542
	LADGGATNQGR	20	1	1	Q08380		1059.52	0	3.834e-05			High		High			3.57741		2.13923			High		High			2.10572		3.38453			High	High			2.54274	3.40158		High	High			2.34012	2.12357			High
	LADGGATNQGRVEIFYR	4	1	1	Q08380		1866.94	0	0.002008																							High				2.38017			High				1.3282
	AAFGQGSGPIMLDEVQCTGTEASLADCK	4	1	1	Q08380	M11(Oxidation); C17(Carbamidomethyl); C27(Carbamidomethyl)	2929.3	0	1.262e-05			High					4.19267															High				3.5385
	VEIFYR	23	1	1	Q08380		826.446	0.0002694	0.007261			High		Medium			1.86404		1.51267	High		Medium		High	1.6991		1.85797		1.93758			High	Medium			2.25312	1.88642	High	Medium	Medium		1.79259	1.49421	1.72997			Medium
	KTLQALEFHTVPFQLLAR	3	1	1	Q08380		2112.19	0.0002694	0.004253																							High				2.51807
	IYTSPTWSAFVTDSSWSARK	5	1	1	Q08380		2290.11	0.0004672	0.008649																							High				2.96718
	RIDITLSSVK	2	1	1	Q08380		1131.67	0.001141	0.01991																							High				3.03159
	AAFGQGSGPIMLDEVQCTGTEASLADCKSLGWLK	2	1	1	Q08380	C17(Carbamidomethyl); C27(Carbamidomethyl)	3597.71	0.005714	0.1117																							High				1.6096
	LASAYGAR	2	1	1	Q08380		808.431	0.01568	0.2191			Medium					1.36101					Medium					1.51005
P03973	Antileukoproteinase OS=Homo sapiens GN=SLPI PE=1 SV=2 - [SLPI_HUMAN]	40.15	1	6	6	37		0			16.3256	26.52	3	6		0				0				0				0				0								0				0				0
	Sequence	# PSMs	# Proteins	# Protein Groups	Protein Group Accessions	Modifications	MH+ [Da]	q-Value	PEP	A3	G3	M3	S3	Y3	XCorr A3	XCorr G3	XCorr M3	XCorr S3	XCorr Y3	B3	H3	N3	T3	Z3	XCorr B3	XCorr H3	XCorr N3	XCorr T3	XCorr Z3	C3	I3	O3	U3	XCorr C3	XCorr I3	XCorr O3	XCorr U3	D3	J3	P3	V3	XCorr D3	XCorr J3	XCorr P3	XCorr V3	E3	K3	Q3	W3
	CLDPVDTPNPTR	12	1	1	P03973	C1(Carbamidomethyl)	1384.65	0	0.0004251			High					2.96212			High				High	3.34554				2.89382			High	High			3.51041	3.36115
	YKKPECQSDWQCPGK	8	1	1	P03973	C6(Carbamidomethyl); C12(Carbamidomethyl)	1910.85	0	0.0002652			High					3.85209			High					3.12285								High				3.79177
	CLDPVDTPNPTRR	3	1	1	P03973	C1(Carbamidomethyl)	1540.75	0.0002056	0.01171			High					2.2717																Medium				1.76827
	SCVSPVKA	10	1	1	P03973	C2(Carbamidomethyl)	847.434	0.001141	0.01928											High				High	2.31973				2.17824			High	High			2.04889	2.10635
	AGVCPPKK	3	1	1	P03973	C4(Carbamidomethyl)	856.47	0.003013	0.03983			High					1.78005							Medium					0.783699				High				1.92487
	CCPDTCGIK	1	1	1	P03973	C1(Carbamidomethyl); C2(Carbamidomethyl); C6(Carbamidomethyl)	1110.44	0.006018	0.1707															High					1.44183
Q99497	Protein DJ-1 OS=Homo sapiens GN=PARK7 PE=1 SV=2 - [PARK7_HUMAN]	39.15	1	6	6	67		0			25.4683	39.15	6	14	8.32146	16.4	2	3		0				0			18.1182	25.4	4	9	12.1787	16.4	2	4		0											11.2129	30.16	3
	Sequence	# PSMs	# Proteins	# Protein Groups	Protein Group Accessions	Modifications	MH+ [Da]	q-Value	PEP	A3	G3	M3	S3	Y3	XCorr A3	XCorr G3	XCorr M3	XCorr S3	XCorr Y3	B3	H3	N3	T3	Z3	XCorr B3	XCorr H3	XCorr N3	XCorr T3	XCorr Z3	C3	I3	O3	U3	XCorr C3	XCorr I3	XCorr O3	XCorr U3	D3	J3	P3	V3	XCorr D3	XCorr J3	XCorr P3	XCorr V3	E3	K3	Q3	W3
	VTVAGLAGKDPVQCSR	20	1	1	Q99497	C14(Carbamidomethyl)	1657.87	0	4.994e-06		High		High			4.16069		5.09754		High			High	High	3.64461			4.61359	3.9827	High				3.77526													High
	EGPYDVVVLPGGNLGAQNLSESAAVK	14	1	1	Q99497		2584.32	0	1.4e-06				High					3.64695		High				High	3.5676				3.69324																		Medium
	DVVICPDASLEDAKK	21	1	1	Q99497	C5(Carbamidomethyl)	1659.83	0	1.018e-05		High		High			2.37092		2.60403		High			High		2.34292			2.14626		High				2.09996													High
	DGLILTSR	7	1	1	Q99497		874.499	0.0002981	0.0158				High					2.36523		High					2.34433
	VTVAGLAGK	2	1	1	Q99497		815.499	0.0004668	0.01014											High					2.21664
	EILKEQENR	3	1	1	Q99497		1158.61	0.00182	0.0168											Medium					1.21966
P13671	Complement component C6 OS=Homo sapiens GN=C6 PE=1 SV=3 - [CO6_HUMAN]	38.65	1	26	26	151						0			1.94663	3.53	2	4	108.353	32.23	22	52	7.4628	4.71	2	3		0				0				0			16.5401	10.6	6	10	10.1732	2.57	2	4		0
	Sequence	# PSMs	# Proteins	# Protein Groups	Protein Group Accessions	Modifications	MH+ [Da]	q-Value	PEP	A3	G3	M3	S3	Y3	XCorr A3	XCorr G3	XCorr M3	XCorr S3	XCorr Y3	B3	H3	N3	T3	Z3	XCorr B3	XCorr H3	XCorr N3	XCorr T3	XCorr Z3	C3	I3	O3	U3	XCorr C3	XCorr I3	XCorr O3	XCorr U3	D3	J3	P3	V3	XCorr D3	XCorr J3	XCorr P3	XCorr V3	E3	K3	Q3	W3
	YTCQGNSWTPPISNSLTCEKDTLTK	15	1	1	P13671	C3(Carbamidomethyl); C18(Carbamidomethyl)	2901.34	0	1.366e-06			High					3.6968						High	High				4.33461	2.52018	High	High	High		1.67173	2.60716	1.93817		High				2.62735				High
	LSEKHEGSFIQGAEK	3	1	1	P13671		1659.83	0	0.0001005																								High				3.46148	High				4.21665
	ALNHLPLEYNSALYSR	11	1	1	P13671		1860.96	0	0.000279			High					3.7907					High	High				4.07892	3.07731										High	High			4.12638	3.16456
	SEYGAALAWEK	7	1	1	P13671		1224.59	0	6.509e-05			High					3.01448																High				2.73111	High		High		3.77071		1.82324
	DLTSLGHNENQQGSFSSQGGSSFSVPIFYSSK	12	1	1	P13671		3392.57	0	3.269e-09			High					4.24148					High		High			3.58526		4.90798									High				3.70542
	QIVVDKYYQENFCEQICSK	3	1	1	P13671	C13(Carbamidomethyl); C17(Carbamidomethyl)	2451.13	0	4.74e-05																							High				2.07744		High				3.41222
	GEVLDNSFTGGICK	8	1	1	P13671	C13(Carbamidomethyl)	1496.7	0	2.528e-06			High					3.6889														High	High			3.75418	2.92043		High				3.21087
	SVLRPSQFGGQPCTAPLVAFQPCIPSK	17	1	1	P13671	C13(Carbamidomethyl); C23(Carbamidomethyl)	2942.5	0	0.009608			High					3.93953						High	High				3.35184	3.28874				High				2.7193	High				3.15466
	AKDLHLSDVFLK	2	1	1	P13671		1385.78	0	2.936e-05																													High				3.10139
	CLNNQQLHFLHIGSCQDGR	5	1	1	P13671	C1(Carbamidomethyl); C15(Carbamidomethyl)	2297.06	0	0.0003591																						High				1.65825			High				2.88402
	YYQENFCEQICSK	2	1	1	P13671	C7(Carbamidomethyl); C11(Carbamidomethyl)	1768.73	0	4.987e-06																													High				2.86586
	IGESIELTCPK	4	1	1	P13671	C9(Carbamidomethyl)	1246.63	0	0.0009674														High					2.18859			High				2.85017			High				2.76394
	DLHLSDVFLK	3	1	1	P13671		1186.65	0	0.009487			High					2.73611																					High				2.68991
	YTCQGNSWTPPISNSLTCEK	2	1	1	P13671	C3(Carbamidomethyl); C18(Carbamidomethyl)	2343.04	0	0.001487																													High				2.3757
	ESCGYDTCYDWEK	2	1	1	P13671	C3(Carbamidomethyl); C8(Carbamidomethyl)	1712.62	0	8.32e-06																													High				2.09427
	TFSEWLESVK	4	1	1	P13671		1225.61	0	0.006256			High					2.08733																					High				1.89871
	CVCLLPPQCFK	4	1	1	P13671	C1(Carbamidomethyl); C3(Carbamidomethyl); C9(Carbamidomethyl)	1421.67	0	0.001215																													High				1.8437
	TECIKPVVQEVLTITPFQR	15	1	1	P13671	C3(Carbamidomethyl)	2258.22	0	0.0009369			High					2.58447					High	Medium	High			2.41703	1.26502	2.52103		High	Medium	High		1.89944	1.57113	2.14624	High				1.82993				Medium
	TLNICEVGTIR	3	1	1	P13671	C5(Carbamidomethyl)	1275.67	0	6.844e-05																						High	High			2.59251	3.55358
	VPANLENVGFEVQTAEDDLKTDFYK	7	1	1	P13671		2842.38	0	1.181e-07			High					1.65451					Medium	High	High			1.55936	1.4331	4.37868
	ENPAVIDFELAPIVDLVR	2	1	1	P13671		2010.09	0	2.054e-05															High					2.38973
	TSNPYRVPANLENVGFEVQTAEDDLKTDFYK	3	1	1	P13671		3560.72	0.0001092	0.006017															High					2.28391
	GFVVAGPSR	5	1	1	P13671		889.488	0.0002694	0.004237			High					2.62988															High				2.20525		High				2.39464
	QLEWGLER	10	1	1	P13671		1030.53	0.001788	0.01365																					High		High	High	1.94663		1.48321	2.00619	High	Medium	Medium		2.04248	2.16346	1.51797
	CPINCLLGDFGPWSDCDPCIEK	1	1	1	P13671	C1(Carbamidomethyl); C5(Carbamidomethyl); C16(Carbamidomethyl); C19(Carbamidomethyl)	2653.12	0.002804	0.0506																													High				0.971164
	ALQEYAAK	1	1	1	P13671		893.472	0.0412	0.3751																													Medium				1.93422
P61916	Epididymal secretory protein E1 OS=Homo sapiens GN=NPC2 PE=1 SV=1 - [NPC2_HUMAN]	38.41	1	6	6	24													10.2784	23.18	3	4
	Sequence	# PSMs	# Proteins	# Protein Groups	Protein Group Accessions	Modifications	MH+ [Da]	q-Value	PEP	A3	G3	M3	S3	Y3	XCorr A3	XCorr G3	XCorr M3	XCorr S3	XCorr Y3	B3	H3	N3	T3	Z3	XCorr B3	XCorr H3	XCorr N3	XCorr T3	XCorr Z3	C3	I3	O3	U3	XCorr C3	XCorr I3	XCorr O3	XCorr U3	D3	J3	P3	V3	XCorr D3	XCorr J3	XCorr P3	XCorr V3	E3	K3	Q3	W3
	EVNVSPCPTQPCQLSK	8	1	1	P61916	C7(Carbamidomethyl); C12(Carbamidomethyl)	1843.87	0	2.645e-06			High					3.42999							High					2.25876			High				2.68459		High				3.69699
	AVVHGILMGVPVPFPIPEPDGCK	6	1	1	P61916	C22(Carbamidomethyl)	2429.27	0	0.0002416			High		High			1.62939		1.66939					High					2.89681			Medium				1.21158
	DCGSVDGVIKEVNVSPCPTQPCQLSK	2	1	1	P61916	C2(Carbamidomethyl); C17(Carbamidomethyl); C22(Carbamidomethyl)	2874.34	0	0.001115																							High				3.55492
	AVVHGILMGVPVPFPIPEPDGCK	2	1	1	P61916	M8(Oxidation); C22(Carbamidomethyl)	2445.27	0	0.001206																							High				2.65001
	AVVHGILMGVPVPFPIPEPDGCKSGINCPIQK	1	1	1	P61916	C22(Carbamidomethyl); C28(Carbamidomethyl)	3426.78	0.0002694	0.004625																							High				1.85034
	AVVHGILMGVPVPFPIPEPDGCKSGINCPIQK	3	1	1	P61916	M8(Oxidation); C22(Carbamidomethyl); C28(Carbamidomethyl)	3442.77	0.001141	0.02065																							Medium				2.15611
	SGINCPIQK	1	1	1	P61916	C5(Carbamidomethyl)	1016.52	0.002544	0.02863																													High				2.35879
	DCGSVDGVIK	1	1	1	P61916	C2(Carbamidomethyl)	1049.49	0.0342	0.338																													Medium				1.70513
P08758	Annexin A5 OS=Homo sapiens GN=ANXA5 PE=1 SV=2 - [ANXA5_HUMAN]	38.13	1	15	15	168		0			34.5061	30.94	11	22	9.80666	9.06	3	6					9.38549	13.75	4	7	18.6523	22.5	9	18	10.0716	11.56	4	9	10.0004	6.56	2	4	7.31059	9.06	3	5		0			17.6459	22.5	9
	Sequence	# PSMs	# Proteins	# Protein Groups	Protein Group Accessions	Modifications	MH+ [Da]	q-Value	PEP	A3	G3	M3	S3	Y3	XCorr A3	XCorr G3	XCorr M3	XCorr S3	XCorr Y3	B3	H3	N3	T3	Z3	XCorr B3	XCorr H3	XCorr N3	XCorr T3	XCorr Z3	C3	I3	O3	U3	XCorr C3	XCorr I3	XCorr O3	XCorr U3	D3	J3	P3	V3	XCorr D3	XCorr J3	XCorr P3	XCorr V3	E3	K3	Q3	W3
	VLTEIIASR	32	1	1	P08758		1001.6	0	0.0001497		High	High	High			2.45529	3.12186	3.49735		High		High	High		3.23078		3.1091	3.32252		High	High		High	2.53711	2.82995		2.96127				High				2.71306	High	High	High
	GTVTDFPGFDER	31	1	1	P08758		1340.61	0	4.178e-05		High	High	High			2.76801	2.95183	2.93185		High	High	High	High		3.10075	2.77539	2.5782	3.35929		High			High	2.68272			2.51391				High				3.30481	High	High	High
	SEIDLFNIR	14	1	1	P08758		1106.58	0	0.001582				High					2.81701		High	High	High			2.96042	2.44309	2.66777																				High
	WGTDEEKFITIFGTR	8	1	1	P08758		1799.89	0	0.0009355				High					1.85801		High					2.81691																					High	Medium
	LYDAYELK	11	1	1	P08758		1014.51	0	0.00995				High					1.9088		High					2.40232								High				1.87776										Medium
	ALLLLCGEDD	6	1	1	P08758	C6(Carbamidomethyl)	1118.54	0	0.007733											High					2.07949																						High
	GLGTDEESILTLLTSR	13	1	1	P08758		1704.9	0	0.0003105				High					1.90256		High			High		1.28558			2.00116
	GTVTDFPGFDERADAETLRK	17	1	1	P08758		2225.08	0	0.0133		High					2.30679							High					1.34446		High	High			1.97841	2.41718											High	High
	SEIDLFNIRK	9	1	1	P08758		1234.68	0.0002213	0.01068				Medium					1.27879		High					1.36483								High				1.40757										High
	FITIFGTR	8	1	1	P08758		954.54	0.001063	0.03554				High					1.75949		High					2.20774
	QEISAAFK	9	1	1	P08758		893.472	0.001953	0.05902		High					1.51691				High					1.85771
	GTVTDFPGFDERADAETLR	4	1	1	P08758		2096.99	0.00204	0.03814																						Medium				1.59349												High
	NFATSLYSMIK	3	1	1	P08758		1274.64	0.009389	0.1265											High					1.53471
	ADAETLRK	2	1	1	P08758		903.488	0.01858	0.18
	ETSGNLEQLLLAVVK	1	1	1	P08758		1613.91	0.02263	0.2714
P07900	Heat shock protein HSP 90-alpha OS=Homo sapiens GN=HSP90AA1 PE=1 SV=5 - [HS90A_HUMAN]	38.11	1	17	31	381		0			175.444	37.43	28	77	41.2362	14.21	9	19	19.6475	6.56	4	8	63.2506	22.4	15	28	32.7691	12.3	8	16	21.1955	7.79	5	9	31.8193	14.62	10	20	5.65195	4.1	2	3	0	3.28	2	3	41.5689	15.44	10
	Sequence	# PSMs	# Proteins	# Protein Groups	Protein Group Accessions	Modifications	MH+ [Da]	q-Value	PEP	A3	G3	M3	S3	Y3	XCorr A3	XCorr G3	XCorr M3	XCorr S3	XCorr Y3	B3	H3	N3	T3	Z3	XCorr B3	XCorr H3	XCorr N3	XCorr T3	XCorr Z3	C3	I3	O3	U3	XCorr C3	XCorr I3	XCorr O3	XCorr U3	D3	J3	P3	V3	XCorr D3	XCorr J3	XCorr P3	XCorr V3	E3	K3	Q3	W3
	KHLEINPDHSIIETLR	2	1	1	P07900		1915.03	0	1.318e-06											High					4.96631
	TLTIVDTGIGMTK	4	2	2	P08238;P07900		1349.73	0	2.502e-05											High					3.83122
	HLEINPDHSIIETLR	32	1	1	P07900		1786.94	0	8.329e-06		High	High	High			3.04237	3.19402	4.15913		High		High	High	High	3.6502		3.27832	3.09653	3.29549	High	High		High	3.27738	3.16082		1.99211	High				2.70775				High	High
	GVVDSEDLPLNISR	37	2	2	P08238;P07900		1513.79	0	4.485e-07		High		High	High		3.26931		3.81054	1.517	High	High	High	High	High	3.59407	3.48038	3.46728	3.23788	3.30645	High			High	2.92612			2.97464	High			High	3.22346			3.26081	High	High	High	High
	VILHLKEDQTEYLEER	6	2	2	P08238;P07900		2015.04	0	0.000374											High					3.53851																					High
	NPDDITNEEYGEFYK	28	1	1	P07900		1833.78	0	9.019e-06				High					3.63095		High	High			High	3.26763	3.47167			3.20837	High			High	2.6407			3.26672		High		High		1.47737		2.71888	High	High
	LGIHEDSQNR	7	1	1	P07900		1168.57	0	0.0002093											High	High				3.25363	1.39431																				High	High
	SLTNDWEDHLAVK	16	2	2	P08238;P07900		1527.74	0	1.229e-05				High					1.98463		High			High	High	3.20376			1.55079	1.94739				Medium				1.57413									High	Medium
	DQVANSAFVER	30	1	1	P07900		1235.6	0	0.0004194				High	High				3.45877	2.60136	High	High		High		3.14351	2.75929		3.31813		High				3.1602												High	High
	HNDDEQYAWESSAGGSFTVR	2	2	2	P08238;P07900		2255.96	0	2.768e-05											High					3.10751
	ELISNSSDALDKIR	5	1	1	P07900		1560.82	0	5.509e-05											High					3.02479					Medium				1.32729
	ELHINLIPNKQDR	11	1	1	P07900		1589.87	0	0.0001034				High					2.53367		High					3.01489
	HSQFIGYPITLFVEK	20	1	1	P07900		1778.94	0	0.0009247				High					2.0648		High		High	High		2.96738		1.90577	3.26667			Medium				1.83021											High
	YESLTDPSKLDSGK	4	2	2	P08238;P07900		1539.75	0	0.0001532				High					3.43155		High					2.79823
	APFDLFENR	9	1	1	P07900		1108.54	0	0.0001033											High	High				2.77419	1.95272															High				1.40494
	EDQTEYLEER	4	2	2	P08238;P07900		1311.57	0	0.001219					High					2.28677	High					2.75821
	HIYYITGETK	6	1	1	P07900		1224.62	0	0.0001105				High	Medium				2.16763	0.961656	High					2.74873
	ADLINNLGTIAK	39	2	2	P07900;P08238		1242.7	0	6.577e-05		High	High	High	Medium		2.94054	3.2463	3.27877	1.35711	High	High	High	High	High	2.72279	2.21074	3.08374	3.48975	3.2692	High				2.83201				High			High	4.02019			3.01677	High	High	High	High
	YIDQEELNK	35	2	2	P08238;P07900		1151.56	0	0.003196		High		High	High		2.36439		2.01381	1.68876	High	High		High	High	2.24536	2.29029		2.7177	2.71387	High			High	2.51589			2.54228		High		High		1.45201		1.81362	High	High	High
	ALLFVPR	26	1	1	P07900		815.514	0	0.004055				High	High				1.59412	1.40105	High	High				2.24212	1.68334				High			High	1.69672			2.07995	High				1.72439				High	High
	CLELFTELAEDKENYKK	5	1	1	P07900	C1(Carbamidomethyl)	2130.04	0	0.004778											High					2.16675																					Medium
	HSQFIGYPITLFVEKER	2	1	1	P07900		2064.09	0	0.0004129																																					High
	RAPFDLFENR	10	1	1	P07900		1264.64	0.0002213	0.008844				High					2.58584		High					2.9566
	ELISNSSDALDK	6	1	1	P07900		1291.64	0.0002213	0.02351											High					2.70731
	FYEQFSK	22	1	1	P07900		948.446	0.0002213	0.02236		High		High			1.25743		2.3206		High	Medium				2.17385	1.60261				High				1.76504												High	High
	EGLELPEDEEEK	6	2	2	P08238;P07900		1416.63	0.001953	0.05264											Medium					2.13863
	YESLTDPSK	1	2	2	P08238;P07900		1039.49	0.002142	0.03421											High					2.44575
	TLTIVDTGIGMTK	1	2	2	P08238;P07900	M11(Oxidation)	1365.73	0.005623	0.06484												High					1.42158
	FENLCK	2	2	2	P08238;P07900	C5(Carbamidomethyl)	810.381	0.005932	0.07966											Medium					1.66058
	VILHLKEDQTEYLEERR	1	2	2	P08238;P07900		2171.14	0.01798	0.2002																																					Medium
	EGLELPEDEEEKKK	1	2	2	P08238;P07900		1672.83	0.01813	0.2304
	ELHINLIPNK	1	1	1	P07900		1190.69	0.01881	0.2289											Medium					1.66466
P27169	Serum paraoxonase/arylesterase 1 OS=Homo sapiens GN=PON1 PE=1 SV=3 - [PON1_HUMAN]	36.9	1	7	7	124	14.5706	11.27	3	6	12.0792	11.27	3	6	11.169	11.27	3	5		0			15.6854	19.44	4	7		0			9.18132	6.76	2	4	16.3425	11.27	3	8	14.4935	19.44	4	7
	Sequence	# PSMs	# Proteins	# Protein Groups	Protein Group Accessions	Modifications	MH+ [Da]	q-Value	PEP	A3	G3	M3	S3	Y3	XCorr A3	XCorr G3	XCorr M3	XCorr S3	XCorr Y3	B3	H3	N3	T3	Z3	XCorr B3	XCorr H3	XCorr N3	XCorr T3	XCorr Z3	C3	I3	O3	U3	XCorr C3	XCorr I3	XCorr O3	XCorr U3	D3	J3	P3	V3	XCorr D3	XCorr J3	XCorr P3	XCorr V3	E3	K3	Q3	W3
	IQNILTEEPK	32	1	1	P27169		1184.65	0	0.001548	High	High	High			3.14974	2.02571	3.12914			High	High	High	High	High	2.9798	3.0864	2.84673	3.2338	3.3742	High	High			2.32783	2.9134						High				3.23811	High		High	High
	IFFYDSENPPASEVLR	43	1	1	P27169		1883.92	0	1.675e-06	High		High	High		2.42433		3.9013	2.28767		High	High	High	High	High	2.40838	2.65618	2.84635	3.20022	3.25732	High	High			1.97059	2.23427						High				2.467	High		High	High
	EVQPVELPNCNLVK	31	1	1	P27169	C10(Carbamidomethyl)	1638.85	0	0.001126	High	High		High		1.93769	2.75549		2.20751		High	High	High	High	High	2.24647	2.44435	2.71644	3.01674	2.70426	High	High			2.80957	2.13914						High				2.81415	High		High	High
	GIETGSEDLEILPNGLAFISSGLKYPGIK	9	1	1	P27169		3018.6	0	0.002864														High	High				2.33584	2.11729		High				2.61159											High
	GIETGSEDLEILPNGLAFISSGLK	4	1	1	P27169		2460.29	0	6.071e-06															High					3.64683
	FDVSSFNPHGISTFTDEDNAMYLLVVNHPDAK	2	1	1	P27169		3580.67	0	0.0001758															High					3.26693
	SLDFNTLVDNISVDPETGDLWVGCHPNGMK	3	1	1	P27169	C24(Carbamidomethyl)	3330.54	0	0.001449															High					2.77412
O00560	Syntenin-1 OS=Homo sapiens GN=SDCBP PE=1 SV=1 - [SDCB1_HUMAN]	36.24	1	6	6	23		0												0								0				0
	Sequence	# PSMs	# Proteins	# Protein Groups	Protein Group Accessions	Modifications	MH+ [Da]	q-Value	PEP	A3	G3	M3	S3	Y3	XCorr A3	XCorr G3	XCorr M3	XCorr S3	XCorr Y3	B3	H3	N3	T3	Z3	XCorr B3	XCorr H3	XCorr N3	XCorr T3	XCorr Z3	C3	I3	O3	U3	XCorr C3	XCorr I3	XCorr O3	XCorr U3	D3	J3	P3	V3	XCorr D3	XCorr J3	XCorr P3	XCorr V3	E3	K3	Q3	W3
	VIQAQTAFSANPANPAILSEASAPIPHDGNLYPR	11	1	1	O00560		3530.81	0	6.619e-08			High					4.1675							High					4.91567
	ANVAVVSGAPLQGQLVAR	2	1	1	O00560		1750	0	1.043e-06			High					3.92572
	NGLLTEHNICEINGQNVIGLK	6	1	1	O00560	C10(Carbamidomethyl)	2336.2	0	8.227e-05			High					3.52151							High					3.79166			High				4.27836
	SIDNGIFVQLVQANSPASLVGLR	2	1	1	O00560		2398.31	0	0.001313															High					2.67415
	LKSIDNGIFVQLVQANSPASLVGLR	1	1	1	O00560		2639.48	0.02176	0.4278					Medium					2.23					Medium					2.29271
	SLMDHTIPEV	1	1	1	O00560		1141.55	0.02865	0.3477																							Medium				1.13175
P09466	Glycodelin OS=Homo sapiens GN=PAEP PE=1 SV=2 - [PAEP_HUMAN]	36.11	1	7	7	86		0												0				0				0																0				0
	Sequence	# PSMs	# Proteins	# Protein Groups	Protein Group Accessions	Modifications	MH+ [Da]	q-Value	PEP	A3	G3	M3	S3	Y3	XCorr A3	XCorr G3	XCorr M3	XCorr S3	XCorr Y3	B3	H3	N3	T3	Z3	XCorr B3	XCorr H3	XCorr N3	XCorr T3	XCorr Z3	C3	I3	O3	U3	XCorr C3	XCorr I3	XCorr O3	XCorr U3	D3	J3	P3	V3	XCorr D3	XCorr J3	XCorr P3	XCorr V3	E3	K3	Q3	W3
	VLVEDDEIMQGFIR	29	1	1	P09466		1663.84	0	3.252e-06			High		High			3.99245		1.37731																					High				1.87714
	HLWYLLDLK	9	1	1	P09466		1200.68	0	0.008781			High					3.32827
	VLVEDDEIMQGFIR	19	1	1	P09466	M9(Oxidation)	1679.83	0	1.521e-06			High		High			4.36683		1.43526																					High				4.05683
	VHITSLLPTPEDNLEIVLHR	10	1	1	P09466		2296.26	0	2.928e-07			High					4.82898
	QMEEPCRF	5	1	1	P09466	C6(Carbamidomethyl)	1096.45	0.0002056	0.01052			High					2.33885
	QMEEPCRF	6	1	1	P09466	M2(Oxidation); C6(Carbamidomethyl)	1112.45	0.001772	0.04124			High		High			1.70913		1.62128																					Medium				1.33291
	QDLELPK	4	1	1	P09466		842.462	0.006675	0.1079			High					1.39327
	AFRPLPR	3	1	1	P09466		856.515	0.0154	0.2188			Medium					2.33969
	QMEEPCR	1	1	1	P09466	C6(Carbamidomethyl)	949.385	0.02973	0.3426			Medium					1.21552
P52943	Cysteine-rich protein 2 OS=Homo sapiens GN=CRIP2 PE=1 SV=1 - [CRIP2_HUMAN]	36.06	1	4	4	22					16.6642	36.06	4	7		0												0			10.9834	24.52	2	4		0								0			15.0632	32.21	3
	Sequence	# PSMs	# Proteins	# Protein Groups	Protein Group Accessions	Modifications	MH+ [Da]	q-Value	PEP	A3	G3	M3	S3	Y3	XCorr A3	XCorr G3	XCorr M3	XCorr S3	XCorr Y3	B3	H3	N3	T3	Z3	XCorr B3	XCorr H3	XCorr N3	XCorr T3	XCorr Z3	C3	I3	O3	U3	XCorr C3	XCorr I3	XCorr O3	XCorr U3	D3	J3	P3	V3	XCorr D3	XCorr J3	XCorr P3	XCorr V3	E3	K3	Q3	W3
	GVNIGGAGSYIYEKPLAEGPQVTGPIEVPAAR	9	1	1	P52943		3210.68	0	5.376e-08		High					5.26814				High					5.1856																						High
	GVNTGAVGSYIYDRDPEGK	6	1	1	P52943		1997.95	0	0.001857		Medium					2.32039				High					3.09108																						High
	ASSVTTFTGEPNTCPR	6	1	1	P52943	C14(Carbamidomethyl)	1724.79	0	0.002337											High					3.04699																						High
	DWHRPCLR	1	1	1	P52943	C6(Carbamidomethyl)	1139.55	0.04207	0.3977											Medium					1.34974
P02788	Lactotransferrin OS=Homo sapiens GN=LTF PE=1 SV=6 - [TRFL_HUMAN]	35.92	1	21	21	67		0				0				0				0				0				0				0				0							10.1249	4.79	3	4
	Sequence	# PSMs	# Proteins	# Protein Groups	Protein Group Accessions	Modifications	MH+ [Da]	q-Value	PEP	A3	G3	M3	S3	Y3	XCorr A3	XCorr G3	XCorr M3	XCorr S3	XCorr Y3	B3	H3	N3	T3	Z3	XCorr B3	XCorr H3	XCorr N3	XCorr T3	XCorr Z3	C3	I3	O3	U3	XCorr C3	XCorr I3	XCorr O3	XCorr U3	D3	J3	P3	V3	XCorr D3	XCorr J3	XCorr P3	XCorr V3	E3	K3	Q3	W3
	LRPVAAEVYGTER	9	1	1	P02788		1460.79	0	1.008e-05					High					2.7437			High					2.93123												High	High			2.67528	2.72852
	DGAGDVAFIR	8	1	1	P02788		1020.51	0	0.001129					High					3.1166			High					2.91737						High				3.05404		High				2.57109
	NLLFNDNTECLAR	7	1	1	P02788	C10(Carbamidomethyl)	1579.75	0	1.462e-05					High					1.07507			High					3.09509						High				2.91186
	SNLCALCIGDEQGENK	3	1	1	P02788	C4(Carbamidomethyl); C7(Carbamidomethyl)	1807.8	0	3.874e-05					High					2.32383
	DSPIQCIQAIAENR	5	1	1	P02788	C6(Carbamidomethyl)	1614.79	0	9.091e-05					High					1.22392			High					1.89296						High				3.20527
	CLAENAGDVAFVK	1	1	1	P02788	C1(Carbamidomethyl)	1393.68	0	0.0008445																								High				3.58004
	FFSASCVPGADKGQFPNLCR	1	1	1	P02788	C6(Carbamidomethyl); C19(Carbamidomethyl)	2258.05	0	0.00156																								High				2.00645
	LADFALLCLDGK	1	1	1	P02788	C8(Carbamidomethyl)	1335.7	0	0.0044																								High				1.98636
	FFSASCVPGADK	2	1	1	P02788	C6(Carbamidomethyl)	1285.59	0	0.002397					High					2.38951
	SVQWCAVSQPEATK	2	1	1	P02788	C5(Carbamidomethyl)	1590.76	0	5.948e-05					High					2.07689
	VVWCAVGEQELR	2	1	1	P02788	C4(Carbamidomethyl)	1445.72	0	0.0001416					High					1.59492
	FDEYFSQSCAPGSDPR	3	1	1	P02788	C9(Carbamidomethyl)	1862.77	0	0.001639					High					1.38542
	YLGPQYVAGITNLK	3	1	1	P02788		1536.84	0	0.005438					High					1.36297
	DVTVLQNTDGNNNEAWAK	3	1	1	P02788		1988.93	0	0.00253					High					1.03497
	SDTSLTWNSVK	1	1	1	P02788		1237.6	0.0005804	0.01491					High					2.14974
	DSAIGFSR	2	1	1	P02788		852.42	0.0005804	0.01599					Medium					1.93175
	FQLFGSPSGQK	6	1	1	P02788		1195.61	0.001417	0.03327					High					1.92067																				High	Medium			2.24149	2.18037
	YYGYTGAFR	3	1	1	P02788		1097.5	0.00148	0.04331					Medium					1.59885														High				1.49153
	GGSFQLNELQGLK	2	1	1	P02788		1390.73	0.001772	0.04221					High					1.28869
	CGLVPVLAENYK	2	1	1	P02788	C1(Carbamidomethyl)	1362.71	0.002074	0.05531					Medium					1.13004														High				2.07042
	CFQWQR	1	1	1	P02788	C1(Carbamidomethyl)	924.414	0.006882	0.08363					High					1.37331
P11142	Heat shock cognate 71 kDa protein OS=Homo sapiens GN=HSPA8 PE=1 SV=1 - [HSP7C_HUMAN]	35.76	1	10	22	225		0			102.56	34.67	19	44	15.9732	14.24	7	10		0			23.349	12.07	6	10	25.6438	16.72	10	17	12.4448	7.74	4	7	25.1493	12.07	7	16		0				0			37.4574	21.52	14
	Sequence	# PSMs	# Proteins	# Protein Groups	Protein Group Accessions	Modifications	MH+ [Da]	q-Value	PEP	A3	G3	M3	S3	Y3	XCorr A3	XCorr G3	XCorr M3	XCorr S3	XCorr Y3	B3	H3	N3	T3	Z3	XCorr B3	XCorr H3	XCorr N3	XCorr T3	XCorr Z3	C3	I3	O3	U3	XCorr C3	XCorr I3	XCorr O3	XCorr U3	D3	J3	P3	V3	XCorr D3	XCorr J3	XCorr P3	XCorr V3	E3	K3	Q3	W3
	TTPSYVAFTDTER	47	4	4	P0DMV9;P11142;P17066;P54652		1487.7	0	6.218e-05	High	High	High	High	High	2.20565	3.4115	3.14721	3.13396	2.48345	High	High	High	High	High	2.95369	1.98813	2.71314	3.25652	2.78999	High	High		High	2.42168	2.30896		2.8758	High	High		High	2.5866	2.70814		2.55784	High	High	High	High
	ARFEELNADLFR	14	2	2	P54652;P11142		1480.75	0	1.661e-06				High					3.06334		High					4.53499																					High	High
	STAGDTHLGGEDFDNR	19	2	2	P54652;P11142		1691.72	0	4.655e-07				High					2.51737		High	High				3.83874	1.96274				High			High	2.35148			2.84919										High
	IINEPTAAAIAYGLDK	16	3	3	P11021;P54652;P11142		1659.89	0	7.397e-06				High					2.52617		High	High				3.7916	2.8547																					High
	VEIIANDQGNR	24	5	5	P0DMV9;P11142;P17066;P11021;P54652		1228.63	0	6.283e-05				High	High				3.26158	2.65802	High	High				3.45257	2.76619				High			High	2.36979			3.26654									High	High
	CNEIINWLDK	2	1	1	P11142	C1(Carbamidomethyl)	1304.63	0	0.0006214											High					3.3676
	DAGTIAGLNVLR	24	1	1	P11142		1199.67	0	0.0001371		High		High			3.48979		3.37619		High	High				3.15883	2.87285				High			High	2.4552			3.34647				High				2.81232	High	High
	SQIHDIVLVGGSTR	6	1	1	P11142		1481.81	0	4.589e-05				High					3.07563		High					2.9099																						Medium
	TVTNAVVTVPAYFNDSQR	3	1	1	P11142		1982	0	0.0002979											High					2.81182
	NQTAEKEEFEHQQK	3	1	1	P11142		1745.81	0	0.0002107				High					1.38227		High					2.73706
	FEELNADLFR	9	2	2	P54652;P11142		1253.62	0	0.0024				High					2.33864		High					2.69188																						High
	LLQDFFNGK	14	2	2	P11142;P54652		1081.57	0	0.003954				High					2.13986		High	High				2.5375	1.98528																					High
	SFYPEEVSSMVLTK	2	1	1	P11142		1616.79	0	0.004187											High					1.50802
	IINEPTAAAIAYGLDKK	17	2	2	P11142;P54652		1787.99	0	0.0001604		High		High			1.62639		2.21679			High					1.7785				High				1.67411							High				1.89742	High	High
	SINPDEAVAYGAAVQAAILSGDK	3	1	1	P11142		2260.15	0.001448	0.01954											High					1.8727
	ITITNDK	1	3	3	P0DMV9;P54652;P11142		804.446	0.002452	0.04173											High					1.87121
	LSKEDIER	5	1	1	P11142		989.524	0.002768	0.04884											High					2.15747																						Medium
	EIAEAYLGK	2	1	1	P11142		993.523	0.002768	0.04916											High					1.80331
	VCNPIITK	4	1	1	P11142	C2(Carbamidomethyl)	944.522	0.003286	0.05744		Medium					1.55544				High					2.16441																						Medium
	LLQDFFNGKELNK	2	3	3	P17066;P11142;P54652		1565.83	0.0088	0.09945																					Medium				1.401												High
	VQVEYKGETK	7	2	2	P54652;P11142		1180.62	0.01656	0.196											Medium					2.3965					Medium				1.51596													Medium
	ITITNDKGR	1	4	4	P0DMV9;P54652;P11142;P17066		1017.57	0.03879	0.2736																																						Medium
P08123	Collagen alpha-2(I) chain OS=Homo sapiens GN=COL1A2 PE=1 SV=7 - [CO1A2_HUMAN]	35.36	1	32	32	214		0			38.9535	5.49	6	14		0			53.5532	6.81	8	19		0			8.00661	2.78	3	5		0				0							45.0643	4.76	5	15	27.8477	3.73	4
	Sequence	# PSMs	# Proteins	# Protein Groups	Protein Group Accessions	Modifications	MH+ [Da]	q-Value	PEP	A3	G3	M3	S3	Y3	XCorr A3	XCorr G3	XCorr M3	XCorr S3	XCorr Y3	B3	H3	N3	T3	Z3	XCorr B3	XCorr H3	XCorr N3	XCorr T3	XCorr Z3	C3	I3	O3	U3	XCorr C3	XCorr I3	XCorr O3	XCorr U3	D3	J3	P3	V3	XCorr D3	XCorr J3	XCorr P3	XCorr V3	E3	K3	Q3	W3
	HGNRGETGPSGPVGPAGAVGPR	27	1	1	P08123		2027.02	0	4.172e-11											High		High			4.7195		4.85057						High				5.96208	High	High			6.08904	5.36892				High
	GETGPSGPVGPAGAVGPR	25	1	1	P08123		1562.79	0	8.423e-05			High	High	High			4.05385	3.68818	2.89711	High		High			3.69818		3.7973						High				3.93422	High	High			3.91715	3.46003				High
	GEIGAVGNAGPAGPAGPR	13	1	1	P08123		1547.79	0	9.807e-06			High		High			4.30723		3.31874	High		High			3.51863		4.28745						High				4.17351		High				3.97688
	VYCDFSTGETCIR	26	1	1	P08123	C3(Carbamidomethyl); C11(Carbamidomethyl)	1607.68	0	4.062e-07			High	High	High			3.43694	2.71718	2.48291	High		High		High	3.01437		3.14552		3.46488				High				3.37681	High				3.68307					High
	SLNNQIETLLTPEGSR	41	1	1	P08123		1771.92	0	2.466e-05			High		High			3.66849		0.913763	High		High			2.73983		2.56143						High				2.89852	High	High			2.88424	2.44011				High
	FTYTVLVDGCSK	7	1	1	P08123	C10(Carbamidomethyl)	1389.67	0	6.555e-05			High					3.88267					High					1.935						High				3.21056	High				2.73424
	NSIAYMDEETGNLKK	3	1	1	P08123		1712.81	0	0.004409			High					2.56841																					High				2.1977
	GEAGAAGPAGPAGPR	9	1	1	P08123		1235.61	0	3.348e-06			High		High			4.43847		2.51315			High					2.89397						High				3.55345
	GPSGPPGPDGNKGEPGVVGAVGTAGPSGPSGLPGER	2	1	1	P08123		3165.56	0	4.396e-05			High					5.82668
	GPPGESGAAGPTGPIGSR	3	1	1	P08123		1564.77	0	1.894e-07			High		High			5.03842		2.34957
	GESGNKGEPGSAGPQGPPGPSGEEGK	2	1	1	P08123		2364.07	0	5.93e-07			High					4.65613
	GSDGSVGPVGPAGPIGSAGPPGFPGAPGPK	2	1	1	P08123		2541.27	0	1.243e-06			High					4.4049
	TGEVGAVGPPGFAGEK	2	1	1	P08123		1472.74	0	6.288e-05			High					3.77421
	GAAGLPGVAGAPGLPGPR	2	1	1	P08123		1514.84	0	0.0005162			High					3.66634
	GPAGPSGPAGK	7	1	1	P08123		895.463	0	0.004659			High		High			3.16831		2.67234			High					2.41934						Medium				2.2675
	GAPGAVGAPGPAGATGDRGEAGAAGPAGPAGPR	2	1	1	P08123		2695.33	0	0.0001193			High					2.83921
	GLHGEFGLPGPAGPR	2	1	1	P08123		1461.76	0	0.002169			High					2.83346
	GLPGSPGNIGPAGK	2	1	1	P08123		1221.66	0	0.001427			High					2.63994
	FTYTVLVDGCSKK	2	1	1	P08123	C10(Carbamidomethyl)	1517.77	0	0.001419			High					2.54426
	GYPGNIGPVGAAGAPGPHGPVGPAGK	2	1	1	P08123		2252.15	0	0.001344			High					1.89201
	GPSGPQGIR	3	1	1	P08123		868.463	0.0003063	0.003032													High					2.09343											High				2.74624
	EGPVGLPGIDGRPGPIGPAGAR	2	1	1	P08123		2040.1	0.0004046	0.01381			High					1.54587
	GASGPAGVR	2	1	1	P08123		771.411	0.001576	0.01858			High					2.61243
	GIPGPVGAAGATGAR	2	1	1	P08123		1251.68	0.001576	0.01796			High					1.49079
	DYEVDATLK	6	1	1	P08123		1053.51	0.00192	0.02067			High		Medium			2.35697		1.78912														High				2.03737
	HVWLGETINAGSQFEYNVEGVTSK	1	1	1	P08123		2665.29	0.001993	0.08566															High					2.42172
	GDQGPVGR	3	1	1	P08123		785.39	0.002442	0.02715			High					1.61616																Medium				1.71135
	SLNNQIETLLTPEGSRK	2	1	1	P08123		1900.01	0.005362	0.08774			High					1.78298																Medium				1.79572
	TIIEYK	6	1	1	P08123		766.435	0.005662	0.09453			Medium		Medium			1.83327		1.47551	Medium					1.30492								Medium				1.5922	Medium				1.40144
	GVVGPQGAR	3	1	1	P08123		840.468	0.006501	0.1259																								High				2.25529		High				2.23029
	GEPGNIGFPGPK	2	1	1	P08123		1169.59	0.01265	0.1903			Medium					2.28775
	AVILQGSNDVELVAEGNSR	1	1	1	P08123		1971.02	0.04521	0.4478			Medium					0.876798
Q13421	Mesothelin OS=Homo sapiens GN=MSLN PE=1 SV=2 - [MSLN_HUMAN]	35.24	1	23	23	246		0				0			16.2328	6.03	4	8	47.9345	12.7	10	23		0				0				0				0				0			70.5066	18.73	12	32	9.354	6.98	3
	Sequence	# PSMs	# Proteins	# Protein Groups	Protein Group Accessions	Modifications	MH+ [Da]	q-Value	PEP	A3	G3	M3	S3	Y3	XCorr A3	XCorr G3	XCorr M3	XCorr S3	XCorr Y3	B3	H3	N3	T3	Z3	XCorr B3	XCorr H3	XCorr N3	XCorr T3	XCorr Z3	C3	I3	O3	U3	XCorr C3	XCorr I3	XCorr O3	XCorr U3	D3	J3	P3	V3	XCorr D3	XCorr J3	XCorr P3	XCorr V3	E3	K3	Q3	W3
	LRTDAVLPLTVAEVQK	30	1	1	Q13421		1753.02	0	1.56e-07			High		High			4.45906		1.50125			High		High			4.80591		4.51201	High		High	High	3.8854		4.65292	2.61367	High	High	High		4.8911	4.04036	3.36919			High
	IQSFLGGAPTEDLK	36	1	1	Q13421		1475.77	0	1.105e-06			High		High			4.40689		2.3022			High		High			4.34728		4.49985	High		High	High	3.02438		4.22564	3.76032	High	High	High		4.04615	3.6945	3.46396			High
	TDAVLPLTVAEVQK	26	1	1	Q13421		1483.84	0	3.909e-06			High		High			4.25901		1.71542											High		High	High	2.37685		4.28128	4.21093	High	High	High		4.55675	4.19027	4.46909
	QLDVLYPK	22	1	1	Q13421		975.55	0	0.018			High					1.35886					Medium		Medium			1.37476		1.34008	High		Medium	High	1.4155		1.6925	1.40004	High	Medium	Medium		1.27168	1.63603	1.70049
	AREIDESLIFYK	9	1	1	Q13421		1483.78	0	2.234e-06			High					3.31222							High					3.86419			High				4.92156		High				3.24608
	LLGPHVEGLKAEER	27	1	1	Q13421		1547.85	0	0.0001319															High					2.81685			High	High			3.79253	3.40207	High	High	High		2.35266	3.46286	2.72878			Medium
	LLGPHVEGLK	11	1	1	Q13421		1062.63	0	0.005099			High					2.45771							High					2.63451			High				2.87415		High	High	High		2.16362	2.0317	2.43376
	EIDESLIFYK	19	1	1	Q13421		1256.64	0	0.002053			High					2.09013					High		High			2.27202		2.51839			High	Medium			2.43099	1.3659	High	High	Medium		2.02434	1.69744	1.17278
	VNAIPFTYEQLDVLK	17	1	1	Q13421		1749.94	0	6.573e-08			High		High			2.00529		0.684031			High		High			1.66334		2.7121			High	High			2.0933	1.53783	Medium	Medium	Medium		1.47765	1.33049	1.21391
	GSLLSEADVR	2	1	1	Q13421		1046.55	0	0.0003949																														High				2.64758
	ANVDLLPR	4	1	1	Q13421		897.515	0	0.009298																								High				2.86074		High				2.45986
	GLLPVLGQPIIR	4	1	1	Q13421		1275.81	0	0.005683																								High				1.79559		High				1.53911
	AREIDESLIFYKK	4	1	1	Q13421		1611.87	0	2.323e-06																							High				4.42781
	ALGGLACDLPGR	2	1	1	Q13421	C7(Carbamidomethyl)	1199.62	0	9.936e-05																								High				3.2537
	LLPAALACWGVR	2	1	1	Q13421	C8(Carbamidomethyl)	1326.73	0	0.0001413																								High				2.76626
	LVSCPGPLDQDQQEAAR	2	1	1	Q13421	C4(Carbamidomethyl)	1883.89	0	0.0008734																								High				2.32565
	HKLDELYPQGYPESVIQHLGYLFLK	1	1	1	Q13421		2987.57	0	8.937e-05															High					2.93898
	EVEKTACPSGK	2	1	1	Q13421	C7(Carbamidomethyl)	1205.58	0.0002694	0.002312																							High				2.12614
	EIDESLIFYKK	13	1	1	Q13421		1384.73	0.0002918	0.008614													Medium		High			0.906947		2.33458			High				2.15469		High				1.94673
	MSPEDIR	4	1	1	Q13421		847.397	0.001816	0.04804					Medium					1.86821													High				1.63846
	SIPQGIVAAWR	2	1	1	Q13421		1197.67	0.002361	0.08074																								High				1.67175		High				1.08749
	ALLEVNK	6	1	1	Q13421		786.472	0.002585	0.02887			High		Medium			2.40969		1.80315																					Medium				2.05005
	HRPVRDWILR	1	1	1	Q13421		1347.77	0.01395	0.2021																							Medium				1.65509
P01033	Metalloproteinase inhibitor 1 OS=Homo sapiens GN=TIMP1 PE=1 SV=1 - [TIMP1_HUMAN]	34.3	1	5	5	22						0							20.8758	29.95	4	10		0								0																0
	Sequence	# PSMs	# Proteins	# Protein Groups	Protein Group Accessions	Modifications	MH+ [Da]	q-Value	PEP	A3	G3	M3	S3	Y3	XCorr A3	XCorr G3	XCorr M3	XCorr S3	XCorr Y3	B3	H3	N3	T3	Z3	XCorr B3	XCorr H3	XCorr N3	XCorr T3	XCorr Z3	C3	I3	O3	U3	XCorr C3	XCorr I3	XCorr O3	XCorr U3	D3	J3	P3	V3	XCorr D3	XCorr J3	XCorr P3	XCorr V3	E3	K3	Q3	W3
	LQSGTHCLWTDQLLQGSEK	4	1	1	P01033	C7(Carbamidomethyl)	2201.06	0	1.897e-08			High					4.17451																					High				4.34987
	GFQALGDAADIR	4	1	1	P01033		1233.62	0	1.242e-05			High					3.56146																					High				3.60729
	TYTVGCEECTVFPCLSIPCK	4	1	1	P01033	C6(Carbamidomethyl); C9(Carbamidomethyl); C14(Carbamidomethyl); C19(Carbamidomethyl)	2421.06	0	0.0002366																								Medium				1.37	High				2.53772
	SEEFLIAGK	4	1	1	P01033		993.523	0	0.009936			Medium		Medium			2.25698		1.47376
	EPGLCTWQSLR	6	1	1	P01033	C5(Carbamidomethyl)	1346.65	0.0002056	0.01355			High		High			2.19345		1.372																			High				2.0248
P51884	Lumican OS=Homo sapiens GN=LUM PE=1 SV=2 - [LUM_HUMAN]	33.14	1	9	9	53		0											5.47377	8.58	2	3										0			7.68793	5.33	2	3		0
	Sequence	# PSMs	# Proteins	# Protein Groups	Protein Group Accessions	Modifications	MH+ [Da]	q-Value	PEP	A3	G3	M3	S3	Y3	XCorr A3	XCorr G3	XCorr M3	XCorr S3	XCorr Y3	B3	H3	N3	T3	Z3	XCorr B3	XCorr H3	XCorr N3	XCorr T3	XCorr Z3	C3	I3	O3	U3	XCorr C3	XCorr I3	XCorr O3	XCorr U3	D3	J3	P3	V3	XCorr D3	XCorr J3	XCorr P3	XCorr V3	E3	K3	Q3	W3
	FNALQYLR	10	1	1	P51884		1024.56	0	0.001819					High					1.32756		High	High				2.74851	3.19625											High		High		2.80909		2.73336
	NIPTVNENLENYYLEVNQLEK	10	1	1	P51884		2536.26	0	8.385e-06													High		High			3.49879		4.30365									High				1.58736
	ISNIPDEYFK	6	1	1	P51884		1225.61	0	0.001805												High	High				2.20525	2.60408													Medium				2.37189
	LKEDAVSAAFK	11	1	1	P51884		1178.64	0	0.0002313					High					1.86934			High					3.28118													High				3.03292
	SLEDLQLTHNK	4	1	1	P51884		1297.67	0	0.01106																															High				2.69318
	LPSGLPVSLLTLYLDNNK	7	1	1	P51884		1957.1	0	0.001757													Medium		High			0.862154		2.6138
	NNQIDHIDEK	2	1	1	P51884		1225.58	0	0.008913																															High				2.28799
	SLEYLDLSFNQIAR	2	1	1	P51884		1668.86	0	0.0004315															High					3.36696
	ILGPLSYSK	1	1	1	P51884		977.565	0.01046	0.2616															Medium					1.69487
P05109	Protein S100-A8 OS=Homo sapiens GN=S100A8 PE=1 SV=1 - [S10A8_HUMAN]	32.26	1	4	4	26																		0				0								0												0
	Sequence	# PSMs	# Proteins	# Protein Groups	Protein Group Accessions	Modifications	MH+ [Da]	q-Value	PEP	A3	G3	M3	S3	Y3	XCorr A3	XCorr G3	XCorr M3	XCorr S3	XCorr Y3	B3	H3	N3	T3	Z3	XCorr B3	XCorr H3	XCorr N3	XCorr T3	XCorr Z3	C3	I3	O3	U3	XCorr C3	XCorr I3	XCorr O3	XCorr U3	D3	J3	P3	V3	XCorr D3	XCorr J3	XCorr P3	XCorr V3	E3	K3	Q3	W3
	LLETECPQYIR	8	1	1	P05109	C6(Carbamidomethyl)	1421.71	0	0.001398					High					3.51319																					High				3.56976
	ALNSIIDVYHK	10	1	1	P05109		1272.69	0	0.01206					High					1.68697																					High				2.44097
	KLLETECPQYIR	1	1	1	P05109	C7(Carbamidomethyl)	1549.8	0	0.003188
	GADVWFK	7	1	1	P05109		822.414	0	0.004181			Medium		High			1.38		2.64642																					High				2.65639
P49747	Cartilage oligomeric matrix protein OS=Homo sapiens GN=COMP PE=1 SV=2 - [COMP_HUMAN]	32.23	1	14	14	41		0				0				0				0				0				0				0				0				0				0				0
	Sequence	# PSMs	# Proteins	# Protein Groups	Protein Group Accessions	Modifications	MH+ [Da]	q-Value	PEP	A3	G3	M3	S3	Y3	XCorr A3	XCorr G3	XCorr M3	XCorr S3	XCorr Y3	B3	H3	N3	T3	Z3	XCorr B3	XCorr H3	XCorr N3	XCorr T3	XCorr Z3	C3	I3	O3	U3	XCorr C3	XCorr I3	XCorr O3	XCorr U3	D3	J3	P3	V3	XCorr D3	XCorr J3	XCorr P3	XCorr V3	E3	K3	Q3	W3
	ELQETNAALQDVR	8	1	1	P49747		1486.75	0	9.23e-06			High		High			3.93691		2.13557																					High				3.28257
	AFQTVVLDPEGDAQIDPNWVVLNQGR	4	1	1	P49747		2881.45	0	1.626e-07			High					4.98814
	NTDEDKWGDACDNCR	2	1	1	P49747	C11(Carbamidomethyl); C14(Carbamidomethyl)	1855.69	0	1.378e-09			High					4.87055
	QVCTDINECETGQHNCVPNSVCINTR	2	1	1	P49747	C3(Carbamidomethyl); C9(Carbamidomethyl); C16(Carbamidomethyl); C22(Carbamidomethyl)	3105.32	0	3.967e-07			High					4.80449
	GSFQCGPCQPGFVGDQASGCQR	2	1	1	P49747	C5(Carbamidomethyl); C8(Carbamidomethyl); C20(Carbamidomethyl)	2399.99	0	7.838e-08			High					3.96139
	DGIGDACDPDADGDGVPNEKDNCPLVR	2	1	1	P49747	C7(Carbamidomethyl); C23(Carbamidomethyl)	2871.22	0	3.3e-06			High					3.68384
	NALWHTGDTESQVR	6	1	1	P49747		1613.77	0	4.266e-06			High					3.46515																							High				2.33524
	DTDLDGFPDEK	2	1	1	P49747		1251.54	0	0.001903			High					3.38306
	KDNCVTVPNSGQEDVDR	2	1	1	P49747	C4(Carbamidomethyl)	1932.87	0	9.542e-06			High					3.06519
	CEACPPGYSGPTHQGVGLAFAK	2	1	1	P49747	C1(Carbamidomethyl); C4(Carbamidomethyl)	2304.05	0	0.001908			High					2.84868
	CINTSPGFR	2	1	1	P49747	C1(Carbamidomethyl)	1051.5	0	0.004216			High					2.39084
	AVAEPGIQLK	3	1	1	P49747		1025.6	0.0002056	0.01042			High					2.35951																							High				2.23577
	FCPDGSPSECHEHADCVLER	3	1	1	P49747	C2(Carbamidomethyl); C10(Carbamidomethyl); C16(Carbamidomethyl)	2401.96	0.0002056	0.01308			Medium					1.55443
	LVPNPGQEDADR	1	1	1	P49747		1310.63	0.03433	0.2338					Medium					1.45197
P30044	Peroxiredoxin-5, mitochondrial OS=Homo sapiens GN=PRDX5 PE=1 SV=4 - [PRDX5_HUMAN]	31.78	1	7	7	65					33.8222	26.64	6	15	2.06733	11.21	2	2						0			4.20207	22.9	4	6		0			6.50676	12.15	2	3		0				0			9.36167	22.9	4
	Sequence	# PSMs	# Proteins	# Protein Groups	Protein Group Accessions	Modifications	MH+ [Da]	q-Value	PEP	A3	G3	M3	S3	Y3	XCorr A3	XCorr G3	XCorr M3	XCorr S3	XCorr Y3	B3	H3	N3	T3	Z3	XCorr B3	XCorr H3	XCorr N3	XCorr T3	XCorr Z3	C3	I3	O3	U3	XCorr C3	XCorr I3	XCorr O3	XCorr U3	D3	J3	P3	V3	XCorr D3	XCorr J3	XCorr P3	XCorr V3	E3	K3	Q3	W3
	VGDAIPAVEVFEGEPGNK	16	1	1	P30044		1827.91	0	4.646e-08				High					2.86745		High	High				3.65724	1.75743																					High
	KGVLFGVPGAFTPGCSK	7	1	1	P30044	C15(Carbamidomethyl)	1721.9	0	6.297e-05				High					1.705		High					3.44847																						High
	THLPGFVEQAEALK	11	1	1	P30044		1539.81	0	0.001249				High					2.92234		High					2.82505																						High
	VNLAELFK	9	1	1	P30044		933.54	0	6.541e-05				High					2.65444		High	High				2.47658	2.45589				High				2.06733
	GVLFGVPGAFTPGCSK	16	1	1	P30044	C14(Carbamidomethyl)	1593.81	0	0.005611				High					2.39741		High			High		2.29025			2.61467		Medium				1.28665													Medium
	VGDAIPAVEVFEGEPGNKVNLAELFK	5	1	1	P30044		2742.43	0.0006545	0.01155				Medium					0.763417		High			High		1.15753			1.17886
	LLADPTGAFGK	1	1	1	P30044		1089.59	0.001063	0.03233				High					2.14735
P26038	Moesin OS=Homo sapiens GN=MSN PE=1 SV=3 - [MOES_HUMAN]	31.54	1	13	19	122		0			24.2958	8.15	5	9		0				0				0			10.6967	3.47	2	4		0				0				0			53.0044	16.29	10	25	18.2834	10.57	8
	Sequence	# PSMs	# Proteins	# Protein Groups	Protein Group Accessions	Modifications	MH+ [Da]	q-Value	PEP	A3	G3	M3	S3	Y3	XCorr A3	XCorr G3	XCorr M3	XCorr S3	XCorr Y3	B3	H3	N3	T3	Z3	XCorr B3	XCorr H3	XCorr N3	XCorr T3	XCorr Z3	C3	I3	O3	U3	XCorr C3	XCorr I3	XCorr O3	XCorr U3	D3	J3	P3	V3	XCorr D3	XCorr J3	XCorr P3	XCorr V3	E3	K3	Q3	W3
	APDFVFYAPR	15	3	3	P15311;P26038;P35241		1182.59	0	9.414e-05			High	High	High			3.54025	3.52669	2.54606	High					3.54647								High				3.58775	High	High			3.25589	3.11704				High
	ALTSELANAR	15	1	1	P26038		1045.56	0	0.0006359			High		High			3.18744		2.79994	High					3.19271														High	High			2.89586	2.96147			High
	ESEAVEWQQK	9	1	1	P26038		1233.57	0	0.003039					High					2.01622	High					2.76102														High				2.12994				High
	IGFPWSEIR	35	3	3	P15311;P26038;P35241		1104.58	0	7.877e-05		High	High	High			2.02662	2.59911	2.41343		High	High	High			2.62671	1.27795	2.72477			High		High	High	1.73125		2.38375	2.46639	High	High	High		2.65142	1.62037	1.2597		High	High
	ALELEQER	11	1	1	P26038		987.508	0	0.006264			High		High			2.77623		2.46431	High					2.48455														High	High			2.57093	2.21968
	ERQEAEEAKEALLQASR	5	1	1	P26038		1957.99	0	0.004261																														High				4.51606				High
	SGYLAGDKLLPQR	4	1	1	P26038		1417.78	0	0.002225																														High				3.32306
	QEAEEAKEALLQASR	4	1	1	P26038		1672.85	0	0.002435																														High				3.25561				High
	ALTSELANARDESKK	3	1	1	P26038		1632.85	0	0.006095																														High				2.65111				High
	KAPDFVFYAPR	2	2	2	P15311;P26038		1310.69	0	0.0002678			High					3.47517
	EGILNDDIYCPPETAVLLASYAVQSK	2	1	1	P26038	C10(Carbamidomethyl)	2866.42	0	0.0007997			High					2.17751
	EVWFFGLQYQDTK	3	1	1	P26038		1660.8	0	0.002429			High					1.88509
	LFFLQVK	4	2	2	P15311;P26038		894.545	0	0.01479			High					1.76566																High				2.09445
	KAQQELEEQTRR	1	1	1	P26038		1515.78	0.002832	0.05484																														High				1.5929
	FYPEDVSEELIQDITQR	1	1	1	P26038		2082	0.005116	0.07907			High					0.986616
	QLFDQVVK	5	2	2	P15311;P26038		976.545	0.01289	0.1227			Medium		Medium			1.61382		1.39944
	ALTSELANARDESK	1	1	1	P26038		1504.76	0.01579	0.1471																																						Medium
	VTAQDVR	1	1	1	P26038		788.426	0.03472	0.3334
	EDAVLEYLK	1	1	1	P26038		1079.56	0.0393	0.2681					Medium					0.904756
P08697	Alpha-2-antiplasmin OS=Homo sapiens GN=SERPINF2 PE=1 SV=3 - [A2AP_HUMAN]	30.14	1	11	11	106	9.28799	7.74	3	5	7.66102	6.31	2	3	6.44479	6.52	2	4		0			6.21131	10.18	3	6		0			16.4134	15.27	6	13		0			4.0085	7.54	2	6		0			2.44425	6.52	2
	Sequence	# PSMs	# Proteins	# Protein Groups	Protein Group Accessions	Modifications	MH+ [Da]	q-Value	PEP	A3	G3	M3	S3	Y3	XCorr A3	XCorr G3	XCorr M3	XCorr S3	XCorr Y3	B3	H3	N3	T3	Z3	XCorr B3	XCorr H3	XCorr N3	XCorr T3	XCorr Z3	C3	I3	O3	U3	XCorr C3	XCorr I3	XCorr O3	XCorr U3	D3	J3	P3	V3	XCorr D3	XCorr J3	XCorr P3	XCorr V3	E3	K3	Q3	W3
	LGNQEPGGQTALK	25	1	1	P08697		1312.68	0	0.01601	High	High	High			3.18956	3.05239	2.53894			High			High		2.76674			3.56883		High				2.18481							Medium				2.62373	High	High	High	High
	QLTSGPNQEQVSPLTLLK	21	1	1	P08697		1953.06	0	0.0003106	Medium	High		High		1.5558	1.5143		2.33451		High			High		2.52842			2.30582			High				2.34083											High		High	High
	ELKEQQDSPGNKDFLQSLK	21	1	1	P08697		2204.12	0	0.01101		High					2.54123							High					2.80352		Medium	High			2.23428	1.71859						High				1.76719	High	Medium		High
	LGNQEPGGQTALKSPPGVCSR	4	1	1	P08697	C19(Carbamidomethyl)	2153.08	0	0.001859		High					2.33454							High					2.44061
	LCQDLGPGAFR	11	1	1	P08697	C2(Carbamidomethyl)	1233.6	0	0.000205			High	High				2.22546	3.15081				High					2.86573														High				3.2181			High	High
	EQQDSPGNKDFLQSLK	2	1	1	P08697		1833.9	0	0.004758																																							Medium
	WFLLEQPEIQVAHFPFK	2	1	1	P08697		2129.12	0	0.001241															High					2.64573
	LQQVLHAGSGPCLPHLLSR	3	1	1	P08697	C12(Carbamidomethyl)	2083.12	0.0002918	0.02934														High	High				2.1527	2.15667
	LFGPDLK	9	1	1	P08697		789.45	0.001222	0.04346	Medium	Medium				1.78831	2.0011																									Medium				1.94736			Medium	High
	NKFDPSLTQR	4	1	1	P08697		1205.63	0.005408	0.09046		High					2.00287																																Medium
	GFPIKEDFLEQSEQLFGAKPVSLTGK	4	1	1	P08697		2865.51	0.01073	0.1544													Medium		Medium			1.71485		1.81877
P05155	Plasma protease C1 inhibitor OS=Homo sapiens GN=SERPING1 PE=1 SV=2 - [IC1_HUMAN]	29.4	1	22	22	462	15.1711	9.2	4	8	21.9353	11.2	5	9	17.7102	9.2	4	8	73.648	21.8	12	37	18.2729	11.2	5	10	1.68392	7	3	4	13.0881	11.2	4	7	8.33097	9.2	4	8	12.5834	11.2	4	8	24.1648	12.4	5	14	13.0518	9.2	4
	Sequence	# PSMs	# Proteins	# Protein Groups	Protein Group Accessions	Modifications	MH+ [Da]	q-Value	PEP	A3	G3	M3	S3	Y3	XCorr A3	XCorr G3	XCorr M3	XCorr S3	XCorr Y3	B3	H3	N3	T3	Z3	XCorr B3	XCorr H3	XCorr N3	XCorr T3	XCorr Z3	C3	I3	O3	U3	XCorr C3	XCorr I3	XCorr O3	XCorr U3	D3	J3	P3	V3	XCorr D3	XCorr J3	XCorr P3	XCorr V3	E3	K3	Q3	W3
	TNLESILSYPK	63	1	1	P05155		1264.68	0	1.306e-05	High		High	High	High	2.99964		4.11713	2.87308	3.26521	High	Medium	High	High	High	3.36037	2.32405	3.74932	2.81828	3.47447	High		High	High	2.57444		3.85564	3.50133	High	High	High	High	4.44553	3.07294	4.0057	2.89184	High	High	High	High
	FQPTLLTLPR	66	1	1	P05155		1185.7	0	0.002023	High	High	High	High	High	2.0288	1.98865	2.3361	2.12465	1.54646	High	Medium	High	High	High	2.32661	1.6772	2.5744	2.28345	2.40706	High	High	High	High	2.21935	2.30038	2.71353	2.41603	High	High	High	High	2.2988	1.83005	2.14506	2.10979	High	High	High	High
	GVTSVSQIFHSPDLAIR	91	1	1	P05155		1826.97	0	2.697e-05	High	High	High	High	High	2.01661	2.88616	3.56783	3.3335	1.24377	High	High	High	High	High	2.9799	2.32491	3.94632	3.12227	4.22567	High	High	High	High	2.55902	3.21554	3.67728	2.01392	High	High	High	High	3.54945	2.69932	2.45983	2.33154	High	High	High	High
	TLYSSSPR	48	1	1	P05155		910.462	0	0.009913	High	High	High	High	High	1.90032	2.07678	2.0742	1.99699	1.99541	High	High	High	High	High	1.80387	1.30436	1.94987	1.79873	2.03586	High	High	High	High	1.99622	2.14161	1.9041	1.76908	High		High	Medium	1.91188		2.1987	1.71319	High	Medium	High
	DFTCVHQALK	37	1	1	P05155	C4(Carbamidomethyl)	1218.59	0	0.003117			High		High			3.20027		3.12937	High		High	Medium	High	2.81477		3.41911	2.23173	3.08591			High				3.45694		High		High	High	3.59739		2.63487	2.62061			High	High
	HRLEDMEQALSPSVFK	6	1	1	P05155		1886.94	0	3.231e-07															High					4.14381			High				3.7249		High				4.20121
	KYPVAHFIDQTLK	22	1	1	P05155		1559.86	0	9.715e-08			High					3.03685					High		High			3.20107		4.19385			High				3.38283		High				3.34701
	LLDSLPSDTR	28	1	1	P05155		1116.59	0	0.002551			High		High			2.77435		3.08718			High	High	High			2.60311	1.89342	3.32633			High	High			2.90264	2.39543	High	High	High		3.00782	2.45127	3.36941				High	High
	LEDMEQALSPSVFK	28	1	1	P05155		1593.78	0	3.372e-07			High		High			2.93033		1.4354			High		High			2.6026		3.41659			High				3.99445		High	High	High		2.73062	2.27437	2.06074				Medium	High
	TNLESILSYPKDFTCVHQALK	17	1	1	P05155	C15(Carbamidomethyl)	2464.26	0	6.087e-05		High					1.72798							High	High				2.32105	4.15793		High	High			1.44032	3.58066		High				2.25156				High
	LEDMEQALSPSVFK	16	1	1	P05155	M4(Oxidation)	1609.78	0	9.843e-05			High		High			2.92003		1.53645			High					2.96439													High				2.92233				High	High
	LEMSKFQPTLLTLPR	3	1	1	P05155	M3(Oxidation)	1789.99	0	0.0002523																							High				3.77939
	GFTTKGVTSVSQIFHSPDLAIR	7	1	1	P05155		2361.25	0	0.0007938																							High				3.49085
	LEMSKFQPTLLTLPR	2	1	1	P05155		1773.99	0	0.001147																							High				3.42823
	KYPVAHFIDQTLKAK	2	1	1	P05155		1758.99	0	0.001671																							High				2.90634
	LVLLNAIYLSAK	4	1	1	P05155		1317.81	0	5.251e-08															High					4.61488
	LLDSLPSDTRLVLLNAIYLSAK	2	1	1	P05155		2415.38	0	0.0005091															High					3.05973
	YPVAHFIDQTLK	3	1	1	P05155		1431.76	0.0002056	0.01145			High					2.90063															High				2.18371
	TNLESILSYPKDFTCVHQALKGFTTK	6	1	1	P05155	C15(Carbamidomethyl)	2998.53	0.0002694	0.005838																							High				2.20726
	WKTTFDPKK	1	1	1	P05155		1150.63	0.001473	0.02901																							High				2.00618
	MEPFHFK	2	1	1	P05155	M1(Oxidation)	951.438	0.001658	0.03672																							High				1.73195				High				2.41506
	DFTCVHQALKGFTTK	2	1	1	P05155	C4(Carbamidomethyl)	1752.87	0.002011	0.0492																							High				1.88314
	FPVFMGR	3	1	1	P05155		853.439	0.002355	0.02767			High					1.95569																					High				1.57165
	MEPFHFK	2	1	1	P05155		935.443	0.002544	0.0282																													High				1.79108
	AIMEKLEMSKFQPTLLTLPR	1	1	1	P05155	M3(Oxidation)	2362.28	0.009431	0.1537																							High				2.50282
P14384	Carboxypeptidase M OS=Homo sapiens GN=CPM PE=1 SV=2 - [CBPM_HUMAN]	29.35	1	11	11	103						0				0			27.5367	14.22	6	14						0								0				0			22.311	14	6	14
	Sequence	# PSMs	# Proteins	# Protein Groups	Protein Group Accessions	Modifications	MH+ [Da]	q-Value	PEP	A3	G3	M3	S3	Y3	XCorr A3	XCorr G3	XCorr M3	XCorr S3	XCorr Y3	B3	H3	N3	T3	Z3	XCorr B3	XCorr H3	XCorr N3	XCorr T3	XCorr Z3	C3	I3	O3	U3	XCorr C3	XCorr I3	XCorr O3	XCorr U3	D3	J3	P3	V3	XCorr D3	XCorr J3	XCorr P3	XCorr V3	E3	K3	Q3	W3
	ENYNQYDLNR	18	1	1	P14384		1328.59	0	0.001328			High		High			2.97638		2.12378			High		High			2.90321		2.62758				High				2.71001	High	High	High		2.85602	2.91811	1.39765
	KPDCYYSIGR	9	1	1	P14384	C4(Carbamidomethyl)	1258.59	0	0.001866			High					2.67367																High				3.04207	High				2.75481
	LPSFWNNNK	12	1	1	P14384		1119.56	0	0.001789			High		High			2.75093		1.58471			High		High			2.20971		2.12772				High				1.83448	High				2.48485
	ASLIEYIK	14	1	1	P14384		936.539	0	0.0004985			High		High			2.452		1.75364					High					2.82732				High				2.19483	High	High			2.18695	2.63469
	IGIPEFK	25	1	1	P14384		803.466	0	0.007057			High		High			2.15687		1.73456			Medium		High			2.36147		2.17274				High				2.32009	High	High	Medium		2.16546	2.34574	2.05715
	SLTPDDDVFQYLAHTYASR	11	1	1	P14384		2199.04	0	0.003575			Medium					1.2617					High		High			1.58674		1.68598				High				2.11444	Medium	Medium			0.876773	1.23373
	NLWVLVVGR	5	1	1	P14384		1055.64	0	0.0001242																								High				3.04876		High				1.85995
	GQVFDQNGNPLPNVIVEVQDR	2	1	1	P14384		2338.18	0	1.862e-06															High					4.75733
	GQVFDQNGNPLPNVIVEVQDRK	2	1	1	P14384		2466.27	0	3.113e-06															High					3.76729
	DILLPFQGQLDSIPVSNPSCPMIPLYR	2	1	1	P14384	C20(Carbamidomethyl)	3070.58	0.0008525	0.03706															High					1.71917
	QEGMEAFLK	3	1	1	P14384		1052.51	0.007634	0.1475																								High				1.76645		Medium				1.59935
O00391	Sulfhydryl oxidase 1 OS=Homo sapiens GN=QSOX1 PE=1 SV=3 - [QSOX1_HUMAN]	28.11	1	18	18	104		0			0	4.02	2	4		0			26.3815	16.73	10	20						0								0				0			7.14463	8.03	4	12	1.92688	4.28	2
	Sequence	# PSMs	# Proteins	# Protein Groups	Protein Group Accessions	Modifications	MH+ [Da]	q-Value	PEP	A3	G3	M3	S3	Y3	XCorr A3	XCorr G3	XCorr M3	XCorr S3	XCorr Y3	B3	H3	N3	T3	Z3	XCorr B3	XCorr H3	XCorr N3	XCorr T3	XCorr Z3	C3	I3	O3	U3	XCorr C3	XCorr I3	XCorr O3	XCorr U3	D3	J3	P3	V3	XCorr D3	XCorr J3	XCorr P3	XCorr V3	E3	K3	Q3	W3
	SALYSPSDPLTLLQADTVR	29	1	1	O00391		2047.07	0	2.179e-05			High					2.92897			High		High			1.27898		2.59745					High	High			1.75257	2.31414	High	High			2.03479	1.99406				Medium
	DFNIPGFPTVR	14	1	1	O00391		1262.65	0	0.008128			High		Medium			2.10558		0.804393	Medium		Medium			1.05066		1.33826					Medium				1.7519		High				1.9692
	VLNTEANVVR	4	1	1	O00391		1114.62	0	0.009141																								High				3.1713	High				2.82363
	VNWIGCQGSEPHFR	2	1	1	O00391	C6(Carbamidomethyl)	1686.78	0	0.00116																													High				2.63854
	LAGAPSEDPQFPK	11	1	1	O00391		1356.68	0	0.004721			High		Medium			2.37491		1.39741					High					1.90478			High	High			2.17205	2.5493	Medium	High			2.04074	2.82348				High
	VGSPNAAVLWLWSSHNR	6	1	1	O00391		1893.97	0	0.002268															High					1.91787									High	High			1.63472	1.79496
	FGVTDFPSCYLLFR	6	1	1	O00391	C9(Carbamidomethyl)	1721.83	0	0.00477			High					1.46684															High	Medium			0.502676	0.848288	Medium				0.794156
	IEVGRFPVLEGQR	2	1	1	O00391		1499.83	0	0.004992			High					2.88096
	KFGVTDFPSCYLLFR	3	1	1	O00391	C10(Carbamidomethyl)	1849.93	0	0.0005029																							High	High			2.46785	1.59388
	AHFSPSNIILDFPAAGSAAR	2	1	1	O00391		2042.05	0	1.023e-07																								High				5.22961
	LDVPVWDVEATLNFLK	2	1	1	O00391		1858.99	0	3.969e-05															High					3.60427
	EVALDLSQHK	4	1	1	O00391		1139.61	0.0002056	0.01175			High					1.32463																Medium				1.68251	High				1.75185
	NKIPYSFFK	1	1	1	O00391		1143.62	0.0003879	0.02234																								High				3.13797
	SFYTAYLQR	7	1	1	O00391		1148.57	0.0006075	0.005741															High					1.47532			High	High			2.45017	2.53908	High				2.50348
	NGSGAVFPVAGADVQTLR	4	1	1	O00391		1758.91	0.001075	0.0224			High		High			3.03769		1.15674
	VPVLMESR	4	1	1	O00391		930.508	0.002138	0.02572			High					1.781																Medium				1.90655	High				1.87916
	LWGPLEVR	2	1	1	O00391		969.551	0.006501	0.1276																								Medium				1.58406
	VLNTEANVVRK	1	1	1	O00391		1242.72	0.01536	0.1586																														Medium				1.70516
P30041	Peroxiredoxin-6 OS=Homo sapiens GN=PRDX6 PE=1 SV=3 - [PRDX6_HUMAN]	26.79	1	6	6	39		0			13.4958	17.86	4	7										0			6.46585	9.38	2	4		0			6.89479	8.93	2	3		0				0			7.69601	15.18	3
	Sequence	# PSMs	# Proteins	# Protein Groups	Protein Group Accessions	Modifications	MH+ [Da]	q-Value	PEP	A3	G3	M3	S3	Y3	XCorr A3	XCorr G3	XCorr M3	XCorr S3	XCorr Y3	B3	H3	N3	T3	Z3	XCorr B3	XCorr H3	XCorr N3	XCorr T3	XCorr Z3	C3	I3	O3	U3	XCorr C3	XCorr I3	XCorr O3	XCorr U3	D3	J3	P3	V3	XCorr D3	XCorr J3	XCorr P3	XCorr V3	E3	K3	Q3	W3
	LPFPIIDDR	14	1	1	P30041		1085.6	0	0.001138				High					2.52459		High	High	High			2.70105	2.46161	2.93734																				High
	DINAYNCEEPTEKLPFPIIDDR	9	1	1	P30041	C7(Carbamidomethyl)	2649.25	0	3.999e-05				High					4.09816		High					2.34286																						High
	LSILYPATTGR	6	1	1	P30041		1191.67	0	0.003928											High	Medium	Medium			1.84852	2.23203	2.57083
	DFTPVCTTELGR	4	1	1	P30041	C6(Carbamidomethyl)	1395.66	0	0.002202																																						High
	NFDEILR	4	1	1	P30041		906.467	0.0002213	0.01031											High					1.83741
	VATPVDWK	2	1	1	P30041		915.493	0.01991	0.2497
P08571	Monocyte differentiation antigen CD14 OS=Homo sapiens GN=CD14 PE=1 SV=2 - [CD14_HUMAN]	26.67	1	6	6	22		0				0				0			7.69063	9.87	2	4		0				0				0				0								0				0
	Sequence	# PSMs	# Proteins	# Protein Groups	Protein Group Accessions	Modifications	MH+ [Da]	q-Value	PEP	A3	G3	M3	S3	Y3	XCorr A3	XCorr G3	XCorr M3	XCorr S3	XCorr Y3	B3	H3	N3	T3	Z3	XCorr B3	XCorr H3	XCorr N3	XCorr T3	XCorr Z3	C3	I3	O3	U3	XCorr C3	XCorr I3	XCorr O3	XCorr U3	D3	J3	P3	V3	XCorr D3	XCorr J3	XCorr P3	XCorr V3	E3	K3	Q3	W3
	AFPALTSLDLSDNPGLGER	10	1	1	P08571		1973	0	1.962e-07															High					4.0925			High				3.11634		High		Medium		3.49003		0.820571
	VLSIAQAHSPAFSCEQVR	4	1	1	P08571	C14(Carbamidomethyl)	2000	0	1.515e-06															High					4.07895			High				1.53132		High				2.4071
	LTVGAAQVPAQLLVGALR	2	1	1	P08571		1777.08	0	5.762e-06															High					3.91803
	SWLAELQQWLKPGLK	2	1	1	P08571		1797	0	0.0009849															High					2.18143
	ATVNPSAPR	2	1	1	P08571		912.488	0.0007003	0.01756																															High				2.015
	ITGTMPPLPLEATGLALSSLR	2	1	1	P08571		2138.19	0.001821	0.07365															High					2.04186
P12277	Creatine kinase B-type OS=Homo sapiens GN=CKB PE=1 SV=1 - [KCRB_HUMAN]	26.51	1	7	8	102		0			55.2212	24.93	7	21	7.41368	10.5	3	6		0			8.92585	10.5	3	5	12.8346	15.22	4	7	9.14429	7.09	2	4	18.5309	17.06	4	8		0							17.9813	21.26	5
	Sequence	# PSMs	# Proteins	# Protein Groups	Protein Group Accessions	Modifications	MH+ [Da]	q-Value	PEP	A3	G3	M3	S3	Y3	XCorr A3	XCorr G3	XCorr M3	XCorr S3	XCorr Y3	B3	H3	N3	T3	Z3	XCorr B3	XCorr H3	XCorr N3	XCorr T3	XCorr Z3	C3	I3	O3	U3	XCorr C3	XCorr I3	XCorr O3	XCorr U3	D3	J3	P3	V3	XCorr D3	XCorr J3	XCorr P3	XCorr V3	E3	K3	Q3	W3
	GTGGVDTAAVGGVFDVSNADR	16	1	1	P12277		1964.93	0	8.014e-09				High					3.96628		High	High				4.55735	3.15432																					High
	RGTGGVDTAAVGGVFDVSNADR	2	1	1	P12277		2121.03	0	1.958e-05											High					4.3163
	TDLNPDNLQGGDDLDPNYVLSSR	13	1	1	P12277		2518.17	0	5.343e-06				High					3.54957		High	High				4.25438	2.63868																					High
	LAVEALSSLDGDLAGR	17	1	1	P12277		1586.84	0	5.167e-07		High		High			2.83991		3.03453		High			High		3.50164			3.49894		High				2.21051												High	High
	DLFDPIIEDR	14	1	1	P12277		1232.61	0	7.492e-05				High					2.63866		High	Medium				2.57656	1.87821																					High
	VLTPELYAELR	25	1	1	P12277		1303.73	0	0.007256		High		High			2.48837		2.46534		High	Medium		High		2.47	1.71429		2.59222		High			High	1.87532			2.00779									Medium	Medium
	FCTGLTQIETLFK	14	1	1	P12277	C2(Carbamidomethyl)	1557.8	0	0.0002509				High					2.29347		High			High		1.2624			2.1297		High			High	1.34692			1.58653									High
	DWPDAR	1	2	2	P12277;P06732		759.343	0.02023	0.2996				Medium					1.58319
P36222	Chitinase-3-like protein 1 OS=Homo sapiens GN=CHI3L1 PE=1 SV=2 - [CH3L1_HUMAN]	26.11	1	8	8	35		0				0								0								0				0											17.2464	15.14	4	9
	Sequence	# PSMs	# Proteins	# Protein Groups	Protein Group Accessions	Modifications	MH+ [Da]	q-Value	PEP	A3	G3	M3	S3	Y3	XCorr A3	XCorr G3	XCorr M3	XCorr S3	XCorr Y3	B3	H3	N3	T3	Z3	XCorr B3	XCorr H3	XCorr N3	XCorr T3	XCorr Z3	C3	I3	O3	U3	XCorr C3	XCorr I3	XCorr O3	XCorr U3	D3	J3	P3	V3	XCorr D3	XCorr J3	XCorr P3	XCorr V3	E3	K3	Q3	W3
	ILGQQVPYATK	9	1	1	P36222		1217.69	0	4.417e-06															High					3.59042			High	High			2.7436	2.39064		High	High			3.35362	2.9169
	SFTLASSETGVGAPISGPGIPGR	11	1	1	P36222		2158.12	0	0.002376																								High				2.99403		High				3.07206
	GNQWVGYDDQESVK	2	1	1	P36222		1624.72	0	0.004218																														High				1.98536
	LVMGIPTFGR	4	1	1	P36222		1090.61	0	0.001189															High					1.9992			High				2.72372			High				1.18971
	EAGTLAYYEICDFLR	3	1	1	P36222	C11(Carbamidomethyl)	1820.85	0	9.029e-07															High					3.43374			High				1.84506
	SFTLASSETGVGAPISGPGIPGRFTK	2	1	1	P36222		2534.32	0.0002694	0.002744																							High				2.91992
	THGFDGLDLAWLYPGR	2	1	1	P36222		1817.89	0.0009369	0.04542															High					2.54263
	FPLTNAIK	2	1	1	P36222		903.529	0.007163	0.2077															High					1.6847											Medium				1.70888
P15328	Folate receptor alpha OS=Homo sapiens GN=FOLR1 PE=1 SV=3 - [FOLR1_HUMAN]	26.07	1	7	7	31		0								0			21.5202	13.62	5	9		0																0				0				0
	Sequence	# PSMs	# Proteins	# Protein Groups	Protein Group Accessions	Modifications	MH+ [Da]	q-Value	PEP	A3	G3	M3	S3	Y3	XCorr A3	XCorr G3	XCorr M3	XCorr S3	XCorr Y3	B3	H3	N3	T3	Z3	XCorr B3	XCorr H3	XCorr N3	XCorr T3	XCorr Z3	C3	I3	O3	U3	XCorr C3	XCorr I3	XCorr O3	XCorr U3	D3	J3	P3	V3	XCorr D3	XCorr J3	XCorr P3	XCorr V3	E3	K3	Q3	W3
	VLNVPLCKEDCEQWWEDCR	4	1	1	P15328	C7(Carbamidomethyl); C11(Carbamidomethyl); C18(Carbamidomethyl)	2536.1	0	3.666e-06																								High				3.26772	High				3.4861
	EDCEQWWEDCR	6	1	1	P15328	C3(Carbamidomethyl); C10(Carbamidomethyl)	1612.58	0	0.000678																							High	High			2.5017	2.80651	High				2.6955
	VLNVPLCK	12	1	1	P15328	C7(Carbamidomethyl)	942.543	0.0002918	0.01304					High					2.59027					High					2.58736			High	High			2.99051	3.03334	High				2.72849
	CAVGAACQPFHFYFPTPTVLCNEIWTHSYK	2	1	1	P15328	C1(Carbamidomethyl); C7(Carbamidomethyl); C21(Carbamidomethyl)	3601.65	0.0003865	0.03298															High					1.71223
	DVSYLYR	4	1	1	P15328		915.457	0.004601	0.09358					Medium					1.46186														High				1.84988	High				2.12175
	ERVLNVPLCK	2	1	1	P15328	C9(Carbamidomethyl)	1227.69	0.006905	0.127																							High				2.45292
	LHEQCRPWR	1	1	1	P15328	C5(Carbamidomethyl)	1281.63	0.01423	0.1658																													Medium				0.992169
P13987	CD59 glycoprotein OS=Homo sapiens GN=CD59 PE=1 SV=1 - [CD59_HUMAN]	25.78	1	5	5	53										0			28.8011	25	3	9																						0				0
	Sequence	# PSMs	# Proteins	# Protein Groups	Protein Group Accessions	Modifications	MH+ [Da]	q-Value	PEP	A3	G3	M3	S3	Y3	XCorr A3	XCorr G3	XCorr M3	XCorr S3	XCorr Y3	B3	H3	N3	T3	Z3	XCorr B3	XCorr H3	XCorr N3	XCorr T3	XCorr Z3	C3	I3	O3	U3	XCorr C3	XCorr I3	XCorr O3	XCorr U3	D3	J3	P3	V3	XCorr D3	XCorr J3	XCorr P3	XCorr V3	E3	K3	Q3	W3
	FEHCNFNDVTTR	20	1	1	P13987	C4(Carbamidomethyl)	1539.66	0	0.000116			High		High			3.58042		1.86269					High					3.63131			High	High			3.96977	3.23399	High				3.82503
	LRENELTYYCCK	6	1	1	P13987	C10(Carbamidomethyl); C11(Carbamidomethyl)	1648.74	0	0.001127			High					2.49733							High					2.77765									High				3.64435
	AGLQVYNK	20	1	1	P13987		892.488	0	0.001475			High		High			3.24611		2.81607					High					3.04317			High	High			3.02636	3.20061	High				3.24453
	LRENELTYYCCKK	5	1	1	P13987	C10(Carbamidomethyl); C11(Carbamidomethyl)	1776.84	0	5.266e-05																							High				5.15954
	ENELTYYCCKK	2	1	1	P13987	C8(Carbamidomethyl); C9(Carbamidomethyl)	1507.65	0.01574	0.2335																							Medium				1.80302
P08174	Complement decay-accelerating factor OS=Homo sapiens GN=CD55 PE=1 SV=4 - [DAF_HUMAN]	25.72	1	7	7	29		0								0			2.85546	8.14	2	2																						0				0
	Sequence	# PSMs	# Proteins	# Protein Groups	Protein Group Accessions	Modifications	MH+ [Da]	q-Value	PEP	A3	G3	M3	S3	Y3	XCorr A3	XCorr G3	XCorr M3	XCorr S3	XCorr Y3	B3	H3	N3	T3	Z3	XCorr B3	XCorr H3	XCorr N3	XCorr T3	XCorr Z3	C3	I3	O3	U3	XCorr C3	XCorr I3	XCorr O3	XCorr U3	D3	J3	P3	V3	XCorr D3	XCorr J3	XCorr P3	XCorr V3	E3	K3	Q3	W3
	EIYCPAPPQIDNGIIQGER	9	1	1	P08174	C4(Carbamidomethyl)	2170.06	0	0.001164			High					3.5919							High					2.47961			High				3.40666		High				2.85546
	QPYITQNYFPVGTVVEYECRPGYR	7	1	1	P08174	C19(Carbamidomethyl)	2936.4	0	0.006299			High					2.18331							High					2.77132			High				1.97178
	CEESFVKIPGEKDSVICLK	3	1	1	P08174	C1(Carbamidomethyl); C17(Carbamidomethyl)	2238.11	0	2.242e-05																							High				3.02819
	TSFPEDTVITYK	4	1	1	P08174		1400.69	0.0004046	0.01374			Medium					1.67477															Medium				1.69084		High				1.02306
	WSTAVEFCK	1	1	1	P08174	C8(Carbamidomethyl)	1127.52	0.00133	0.02459																							High				2.32469
	LTCLQNLK	4	1	1	P08174	C3(Carbamidomethyl)	989.544	0.003013	0.04139			Medium					2.14364															High				2.19
	LNSASLKQPYITQNYFPVGTVVEYECRPGYR	1	1	1	P08174	C26(Carbamidomethyl)	3649.81	0.003887	0.06798																							High				2.03324
P12109	Collagen alpha-1(VI) chain OS=Homo sapiens GN=COL6A1 PE=1 SV=3 - [CO6A1_HUMAN]	25.29	1	15	15	77		0				0				0			30.7915	8.37	6	12		0				0				0				0				0			21.7212	5.64	4	11		0
	Sequence	# PSMs	# Proteins	# Protein Groups	Protein Group Accessions	Modifications	MH+ [Da]	q-Value	PEP	A3	G3	M3	S3	Y3	XCorr A3	XCorr G3	XCorr M3	XCorr S3	XCorr Y3	B3	H3	N3	T3	Z3	XCorr B3	XCorr H3	XCorr N3	XCorr T3	XCorr Z3	C3	I3	O3	U3	XCorr C3	XCorr I3	XCorr O3	XCorr U3	D3	J3	P3	V3	XCorr D3	XCorr J3	XCorr P3	XCorr V3	E3	K3	Q3	W3
	LLLFSDGNSQGATPAAIEK	15	1	1	P12109		1932.01	0	5.062e-07			High		High			3.00735		1.09827													High	High			3.48493	3.23443	High	High	High		3.71373	2.5515	1.83923
	GLEQLLVGGSHLK	2	1	1	P12109		1350.77	0	1.986e-07																													High				3.01276
	VFSVAITPDHLEPR	14	1	1	P12109		1580.84	0	0.0002874			High					2.30255							High					2.66988			High	High			3.08656	2.1837	High	High			2.76206	2.55952
	VAVVQYSGTGQQRPER	19	1	1	P12109		1774.92	0	6.421e-06			High		Medium			2.91418		1.23646			High		High			2.91127		3.3094			High				3.07062		High	High	Medium		2.50161	2.51195	1.92187
	VPSYQALLR	6	1	1	P12109		1046.6	0	0.007515			High					2.40875					High					1.95228					Medium				1.54851		High				2.26697
	TAEYDVAYGESHLFR	6	1	1	P12109		1757.81	0	0.0003055			High					1.70454							High					2.36721			High				2.64698		High				2.17817
	IALVITDGR	2	1	1	P12109		957.572	0	0.002713																														High				2.78323
	DALKSSVDAVKYFGK	2	1	1	P12109		1627.87	0	0.0002766																							High				3.62589
	YLIVVTDGHPLEGYKEPCGGLEDAVNEAK	3	1	1	P12109	C18(Carbamidomethyl)	3173.55	0	0.001175															High					3.04945			High				3.33395
	NLVWNAGALHYSDEVEIIQGLTR	1	1	1	P12109		2598.33	0	0.00112															High					2.75949
	CPDYTCPITFSSPADITILLDGSASVGSHNFDTTKR	2	1	1	P12109	C1(Carbamidomethyl); C6(Carbamidomethyl)	3943.85	0	0.0007799															High					2.72106
	DVFDFIPGSDQLNVISCQGLAPSQGRPGLSLVK	1	1	1	P12109	C17(Carbamidomethyl)	3514.8	0.0002918	0.02777															High					1.91164
	GLEQLLVGGSHLKENK	1	1	1	P12109		1721.95	0.006579	0.1217																							High				2.09138
	LKPYGALVDKVK	1	1	1	P12109		1330.81	0.00793	0.1358																							High				1.92859
	FLTAGRTDPAHDVR	2	1	1	P12109		1555.79	0.00809	0.1393																							High				2.37325
O00468	Agrin OS=Homo sapiens GN=AGRN PE=1 SV=5 - [AGRIN_HUMAN]	24.87	1	32	32	76		0				0				0			20.1521	6.82	7	11		0				0				0				0				0			26.9072	6.53	10	17		0
	Sequence	# PSMs	# Proteins	# Protein Groups	Protein Group Accessions	Modifications	MH+ [Da]	q-Value	PEP	A3	G3	M3	S3	Y3	XCorr A3	XCorr G3	XCorr M3	XCorr S3	XCorr Y3	B3	H3	N3	T3	Z3	XCorr B3	XCorr H3	XCorr N3	XCorr T3	XCorr Z3	C3	I3	O3	U3	XCorr C3	XCorr I3	XCorr O3	XCorr U3	D3	J3	P3	V3	XCorr D3	XCorr J3	XCorr P3	XCorr V3	E3	K3	Q3	W3
	HQGPCDQAPSPCLGVQCAFGATCAVK	2	1	1	O00468	C5(Carbamidomethyl); C12(Carbamidomethyl); C17(Carbamidomethyl); C23(Carbamidomethyl)	2816.24	0	3.88e-06																													High				3.86719
	EAACLQQTQIEEAR	4	1	1	O00468	C4(Carbamidomethyl)	1646.78	0	2.804e-05																							High	High			3.74148	3.76403	High				2.99959
	GSGVGECGDHPCLPNPCHGGAPCQNLEAGR	2	1	1	O00468	C7(Carbamidomethyl); C12(Carbamidomethyl); C17(Carbamidomethyl); C23(Carbamidomethyl)	3160.31	0	0.000974																													High				2.91735
	KFDGPCDPCQGALPDPSR	5	1	1	O00468	C6(Carbamidomethyl); C9(Carbamidomethyl)	2016.89	0	0.001362																							High	High			3.31879	2.28139	High				2.52239
	SFLAFPTLR	5	1	1	O00468		1051.59	0	0.01269																								High				2.12522	High	Medium			2.39067	1.45156
	FDTGSGPAVLTSAVPVEPGQWHR	5	1	1	O00468		2408.2	0	0.0001295																								High				3.3824	High	High			1.70381	2.48309
	SAGDVDTLAFDGR	2	1	1	O00468		1323.62	0	0.0003442																														High				3.10387
	SELFGETAR	2	1	1	O00468		1009.49	0	0.00622																														High				2.49751
	LELGIGPGAATR	4	1	1	O00468		1154.65	0	0.01009																								High				2.89152		High				2.4767
	VLGAPVPAFEGR	5	1	1	O00468		1212.67	0	0.01623																							Medium	High			1.76147	2.90143		High				2.28861
	QLLTPEHVLR	5	1	1	O00468		1205.7	0	0.01055																								High				2.0465		High				1.92528
	CEHPPPGPVCGSDGVTYGSACELR	4	1	1	O00468	C1(Carbamidomethyl); C10(Carbamidomethyl); C21(Carbamidomethyl)	2602.11	0	7.575e-08																							High	High			4.74134	4.6464
	DQCPEPCRFNAVCLSR	1	1	1	O00468	C3(Carbamidomethyl); C7(Carbamidomethyl); C13(Carbamidomethyl)	2008.88	0	0.001678																							High				2.62392
	KSPCPSVVAPVCGSDASTYSNECELQR	2	1	1	O00468	C4(Carbamidomethyl); C12(Carbamidomethyl); C23(Carbamidomethyl)	2998.33	0	1.312e-07																								High				5.29692
	SREPVTLGAWTR	2	1	1	O00468		1372.73	0	0.0004845																								High				4.36657
	TEATQGLVLWSGK	2	1	1	O00468		1389.74	0	0.0001627																								High				3.4792
	FGALCEAETGR	2	1	1	O00468	C5(Carbamidomethyl)	1210.55	0	0.0005929																								High				3.26676
	VGPTCADEKSPCQPNPCHGAAPCR	2	1	1	O00468	C5(Carbamidomethyl); C12(Carbamidomethyl); C17(Carbamidomethyl); C23(Carbamidomethyl)	2666.13	0	0.002011																								High				3.1971
	VVISGFGDPLICDNQVSTGDTR	2	1	1	O00468	C12(Carbamidomethyl)	2350.14	0	0.0008151																								High				3.11009
	SPCPSVVAPVCGSDASTYSNECELQR	1	1	1	O00468	C3(Carbamidomethyl); C11(Carbamidomethyl); C22(Carbamidomethyl)	2870.24	0	0.0008583																								High				3.07956
	AYGTGFVGCLR	1	1	1	O00468	C9(Carbamidomethyl)	1200.58	0	0.01945																								High				3.02458
	QVDVTSFAGHPCTR	2	1	1	O00468	C12(Carbamidomethyl)	1574.74	0	0.001182																								High				2.85078
	VTCDGAYRPVCAQDGR	2	1	1	O00468	C3(Carbamidomethyl); C11(Carbamidomethyl)	1824.81	0	0.003665																								High				2.78437
	VLPEGGAQCECPLGR	2	1	1	O00468	C9(Carbamidomethyl); C11(Carbamidomethyl)	1642.77	0	0.004747																								High				2.75766
	SADGLTASCLCPATCR	2	1	1	O00468	C9(Carbamidomethyl); C11(Carbamidomethyl); C15(Carbamidomethyl)	1739.75	0	0.0008998																								High				2.42864
	FNAVCLSR	1	1	1	O00468	C5(Carbamidomethyl)	966.482	0.0003879	0.02349																								High				2.48154
	CEPGFWNFR	2	1	1	O00468	C1(Carbamidomethyl)	1212.53	0.001813	0.04778																								High				1.57026
	GVGLAGCPSACQCNPHGSYGGTCDPATGQCSCRPGVGGLR	1	1	1	O00468	C7(Carbamidomethyl); C11(Carbamidomethyl); C13(Carbamidomethyl); C23(Carbamidomethyl); C30(Carbamidomethyl); C32(Carbamidomethyl)	4135.75	0.01122	0.1754																							Medium				2.55605
	SIESTLDDLFR	1	1	1	O00468		1295.65	0.01563	0.1615																														Medium				0.799758
	IFFVNPAPPYLWPAHK	1	1	1	O00468		1897.02	0.01726	0.1791																														Medium				0.854532
	HPLHLLEDAVTKPELRPCPTP	1	1	1	O00468	C18(Carbamidomethyl)	2420.27	0.01852	0.2003																													Medium				1.36657
	AAAVSSGFDGAIQLVSLGGR	1	1	1	O00468		1875.99	0.02317	0.2095																														Medium				0.975398
P08185	Corticosteroid-binding globulin OS=Homo sapiens GN=SERPINA6 PE=1 SV=1 - [CBG_HUMAN]	24.44	1	7	7	22		0								0			13.3713	12.1	4	8																		0				0
	Sequence	# PSMs	# Proteins	# Protein Groups	Protein Group Accessions	Modifications	MH+ [Da]	q-Value	PEP	A3	G3	M3	S3	Y3	XCorr A3	XCorr G3	XCorr M3	XCorr S3	XCorr Y3	B3	H3	N3	T3	Z3	XCorr B3	XCorr H3	XCorr N3	XCorr T3	XCorr Z3	C3	I3	O3	U3	XCorr C3	XCorr I3	XCorr O3	XCorr U3	D3	J3	P3	V3	XCorr D3	XCorr J3	XCorr P3	XCorr V3	E3	K3	Q3	W3
	MNTVIAALSR	6	1	1	P08185		1075.59	0	2.215e-05					High					1.6249					High					3.2458									High				2.58102
	GTWTQPFDLASTR	8	1	1	P08185		1479.72	0	0.002426			High		High			2.8264		1.62624																			High				2.06377
	EENFYVDETTVVK	2	1	1	P08185		1572.74	0	0.0006327			High					2.42548
	AVLQLNEEGVDTAGSTGVTLNLTSKPIILR	1	1	1	P08185		3109.71	0	0.002153															High					2.24373
	SETEIHQGFQHLHQLFAK	3	1	1	P08185		2150.08	0.0003063	0.002785																													High				2.38794
	HLVALSPK	1	1	1	P08185		864.53	0.01168	0.143																													Medium				1.9718
	QINSYVK	1	1	1	P08185		851.462	0.01855	0.3909															Medium					1.46539
Q9NQ79	Cartilage acidic protein 1 OS=Homo sapiens GN=CRTAC1 PE=1 SV=2 - [CRAC1_HUMAN]	23.6	1	14	14	65		0								0			29.8891	13.62	7	12		0				0				0				0							56.1811	18	9	20		0
	Sequence	# PSMs	# Proteins	# Protein Groups	Protein Group Accessions	Modifications	MH+ [Da]	q-Value	PEP	A3	G3	M3	S3	Y3	XCorr A3	XCorr G3	XCorr M3	XCorr S3	XCorr Y3	B3	H3	N3	T3	Z3	XCorr B3	XCorr H3	XCorr N3	XCorr T3	XCorr Z3	C3	I3	O3	U3	XCorr C3	XCorr I3	XCorr O3	XCorr U3	D3	J3	P3	V3	XCorr D3	XCorr J3	XCorr P3	XCorr V3	E3	K3	Q3	W3
	GVASLFAGR	8	1	1	Q9NQ79		877.489	0	0.0008062					High					2.10813														High				3.33267	High	High			3.32276	2.53758
	DGKVDIVYGNWNGPHR	1	1	1	Q9NQ79		1826.89	0	0.0001326																													High				3.09644
	GVALADFNR	9	1	1	Q9NQ79		962.504	0	0.002953			High		High			3.10856		1.59684														High				2.81912	High	High			3.06952	3.0978
	DKPVCVNTYGSYR	6	1	1	Q9NQ79	C5(Carbamidomethyl)	1558.73	0	0.01651																								High				3.08631	High				2.46922
	EHGDPLIEELNPGDALEPEGR	12	1	1	Q9NQ79		2287.08	0	1.316e-06			High					3.18374																High				3.80805	High	High			2.43143	4.19901
	GDGTFVDAAASAGVDDPHQHGR	9	1	1	Q9NQ79		2179.97	0	2.425e-07																								High				3.81052	High	High			2.31786	4.29351
	GILALRDVAAEAGVSK	2	1	1	Q9NQ79		1569.89	0	0.0008844																														High				3.34383
	GNQGFNNNWLR	5	1	1	Q9NQ79		1319.62	0	0.005623			High					2.64347																High				2.81109		High				2.62673
	DEASSVEVTWPDGK	1	1	1	Q9NQ79		1519.69	0	0.003372																														High				1.2793
	LVNIAVDER	3	1	1	Q9NQ79		1028.57	0.0003879	0.03121																								High				2.27941		Medium				2.57711
	SSPYYALR	4	1	1	Q9NQ79		956.482	0.0006714	0.02511			Medium					1.75108																High				1.97126		High				2.29994
	VDIVYGNWNGPHR	2	1	1	Q9NQ79		1526.75	0.0008759	0.006223																													High				2.77056
	DVAAEAGVSK	2	1	1	Q9NQ79		946.483	0.002074	0.05994																								High				2.43229
	SVACVDRK	1	1	1	Q9NQ79	C4(Carbamidomethyl)	934.475	0.02661	0.2643																								Medium				1.38125
P22626	Heterogeneous nuclear ribonucleoproteins A2/B1 OS=Homo sapiens GN=HNRNPA2B1 PE=1 SV=2 - [ROA2_HUMAN]	23.51	1	7	7	26					24.1217	19.83	6	11										0			8.10718	9.92	3	4		0								0							17.7002	17.85	5
	Sequence	# PSMs	# Proteins	# Protein Groups	Protein Group Accessions	Modifications	MH+ [Da]	q-Value	PEP	A3	G3	M3	S3	Y3	XCorr A3	XCorr G3	XCorr M3	XCorr S3	XCorr Y3	B3	H3	N3	T3	Z3	XCorr B3	XCorr H3	XCorr N3	XCorr T3	XCorr Z3	C3	I3	O3	U3	XCorr C3	XCorr I3	XCorr O3	XCorr U3	D3	J3	P3	V3	XCorr D3	XCorr J3	XCorr P3	XCorr V3	E3	K3	Q3	W3
	IDTIEIITDR	6	1	1	P22626		1188.65	0	1.677e-05											High					3.40507																						High
	GGNFGFGDSR	5	1	1	P22626		1013.44	0	0.001478											High					3.36156																						High
	GGGGNFGPGPGSNFR	7	1	1	P22626		1377.63	0	0.001502											High					3.00314																						High
	NYYEQWGK	2	1	1	P22626		1087.48	0.0004668	0.01017											High					2.14662
	YHTINGHNAEVR	1	1	1	P22626		1410.69	0.00197	0.02869											High					2.10533
	GFGFVTFDDHDPVDK	4	1	1	P22626		1695.76	0.002936	0.0516											High					1.96028																						Medium
	EESGKPGAHVTVK	1	1	1	P22626		1338.7	0.02103	0.1754																																						Medium
Q16651	Prostasin OS=Homo sapiens GN=PRSS8 PE=1 SV=1 - [PRSS8_HUMAN]	23.32	1	6	6	36		0											10.2292	9.62	2	3																		0				0				0
	Sequence	# PSMs	# Proteins	# Protein Groups	Protein Group Accessions	Modifications	MH+ [Da]	q-Value	PEP	A3	G3	M3	S3	Y3	XCorr A3	XCorr G3	XCorr M3	XCorr S3	XCorr Y3	B3	H3	N3	T3	Z3	XCorr B3	XCorr H3	XCorr N3	XCorr T3	XCorr Z3	C3	I3	O3	U3	XCorr C3	XCorr I3	XCorr O3	XCorr U3	D3	J3	P3	V3	XCorr D3	XCorr J3	XCorr P3	XCorr V3	E3	K3	Q3	W3
	LGAHQLDSYSEDAK	14	1	1	Q16651		1533.72	0	0.0001124			High					3.80934							High					3.84912			High				3.40915		High				3.68089
	NRPGVYTLASSYASWIQSK	6	1	1	Q16651		2128.08	0	5.523e-08			High					3.04397							High					5.44191			High				3.36259		High				3.31002
	DIIPHPSYLQEGSQGDIALLQLSR	4	1	1	Q16651		2650.38	0	0.00886			High					3.24824
	PLQQLEVPLISR	2	1	1	Q16651		1392.82	0	0.0006325			High					3.02911
	DIIPHPSYLQEGSQGDIALLQLSRPITFSR	3	1	1	Q16651		3351.77	0	6.458e-07															High					5.15027
	VSTLKDIIPHPSYLQEGSQGDIALLQLSRPITFSR	7	1	1	Q16651		3880.1	0	3.035e-06															High					2.9344
P06454	Prothymosin alpha OS=Homo sapiens GN=PTMA PE=1 SV=2 - [PTMA_HUMAN]	22.52	1	3	3	20					7.08306	21.62	2	6		0								0			1.71047	21.62	2	5		0			4.30991	21.62	2	3										0
	Sequence	# PSMs	# Proteins	# Protein Groups	Protein Group Accessions	Modifications	MH+ [Da]	q-Value	PEP	A3	G3	M3	S3	Y3	XCorr A3	XCorr G3	XCorr M3	XCorr S3	XCorr Y3	B3	H3	N3	T3	Z3	XCorr B3	XCorr H3	XCorr N3	XCorr T3	XCorr Z3	C3	I3	O3	U3	XCorr C3	XCorr I3	XCorr O3	XCorr U3	D3	J3	P3	V3	XCorr D3	XCorr J3	XCorr P3	XCorr V3	E3	K3	Q3	W3
	EVVEEAENGR	6	1	1	P06454		1131.53	0	0.002077											High	High				2.74576	2.36067
	AAEDDEDDDVDTKK	12	1	1	P06454		1565.64	0	9.911e-05				High					2.11		High	Medium				1.70286	0.94644																					Medium
	RAAEDDEDDDVDTKK	2	1	1	P06454		1721.74	0.03226	0.3474
P54652	Heat shock-related 70 kDa protein 2 OS=Homo sapiens GN=HSPA2 PE=1 SV=1 - [HSP72_HUMAN]	22.07	1	3	15	179		0			70.4801	20.97	12	27		0				0				0				0				0				0				0				0			29.2	18.78	12
	Sequence	# PSMs	# Proteins	# Protein Groups	Protein Group Accessions	Modifications	MH+ [Da]	q-Value	PEP	A3	G3	M3	S3	Y3	XCorr A3	XCorr G3	XCorr M3	XCorr S3	XCorr Y3	B3	H3	N3	T3	Z3	XCorr B3	XCorr H3	XCorr N3	XCorr T3	XCorr Z3	C3	I3	O3	U3	XCorr C3	XCorr I3	XCorr O3	XCorr U3	D3	J3	P3	V3	XCorr D3	XCorr J3	XCorr P3	XCorr V3	E3	K3	Q3	W3
	TTPSYVAFTDTER	47	4	4	P0DMV9;P11142;P17066;P54652		1487.7	0	6.218e-05	High	High	High	High	High	2.20565	3.4115	3.14721	3.13396	2.48345	High	High	High	High	High	2.95369	1.98813	2.71314	3.25652	2.78999	High	High		High	2.42168	2.30896		2.8758	High	High		High	2.5866	2.70814		2.55784	High	High	High	High
	ARFEELNADLFR	14	2	2	P54652;P11142		1480.75	0	1.661e-06				High					3.06334		High					4.53499																					High	High
	STAGDTHLGGEDFDNR	19	2	2	P54652;P11142		1691.72	0	4.655e-07				High					2.51737		High	High				3.83874	1.96274				High			High	2.35148			2.84919										High
	IINEPTAAAIAYGLDK	16	3	3	P11021;P54652;P11142		1659.89	0	7.397e-06				High					2.52617		High	High				3.7916	2.8547																					High
	VEIIANDQGNR	24	5	5	P0DMV9;P11142;P17066;P11021;P54652		1228.63	0	6.283e-05				High	High				3.26158	2.65802	High	High				3.45257	2.76619				High			High	2.36979			3.26654									High	High
	FEELNADLFR	9	2	2	P54652;P11142		1253.62	0	0.0024				High					2.33864		High					2.69188																						High
	LLQDFFNGK	14	2	2	P11142;P54652		1081.57	0	0.003954				High					2.13986		High	High				2.5375	1.98528																					High
	DAGTITGLNVLR	3	1	1	P54652		1229.68	0	0.003429											High					2.3707																						High
	IINEPTAAAIAYGLDKK	17	2	2	P11142;P54652		1787.99	0	0.0001604		High		High			1.62639		2.21679			High					1.7785				High				1.67411							High				1.89742	High	High
	NALESYTYNIK	4	1	1	P54652		1315.65	0.001795	0.02814											High					2.3515																						High
	ITITNDK	1	3	3	P0DMV9;P54652;P11142		804.446	0.002452	0.04173											High					1.87121
	LLQDFFNGKELNK	2	3	3	P17066;P11142;P54652		1565.83	0.0088	0.09945																					Medium				1.401												High
	VQVEYKGETK	7	2	2	P54652;P11142		1180.62	0.01656	0.196											Medium					2.3965					Medium				1.51596													Medium
	LDKGQIQEIVLVGGSTR	1	1	1	P54652		1813.01	0.02107	0.2491											Medium					1.92466
	ITITNDKGR	1	4	4	P0DMV9;P54652;P11142;P17066		1017.57	0.03879	0.2736																																						Medium
P09429	High mobility group protein B1 OS=Homo sapiens GN=HMGB1 PE=1 SV=3 - [HMGB1_HUMAN]	20.93	1	4	4	22		0			31.8679	20.93	4	10		0				0							14.9308	13.49	2	6		0				0								0			17.2634	13.49	2
	Sequence	# PSMs	# Proteins	# Protein Groups	Protein Group Accessions	Modifications	MH+ [Da]	q-Value	PEP	A3	G3	M3	S3	Y3	XCorr A3	XCorr G3	XCorr M3	XCorr S3	XCorr Y3	B3	H3	N3	T3	Z3	XCorr B3	XCorr H3	XCorr N3	XCorr T3	XCorr Z3	C3	I3	O3	U3	XCorr C3	XCorr I3	XCorr O3	XCorr U3	D3	J3	P3	V3	XCorr D3	XCorr J3	XCorr P3	XCorr V3	E3	K3	Q3	W3
	RPPSAFFLFCSEYRPK	2	1	1	P09429	C10(Carbamidomethyl)	2002	0	0.0003253		High					1.72639				High			Medium		4.02519			2.39117		Medium				1.61596
	KHPDASVNFSEFSK	6	1	1	P09429		1592.77	0	7.028e-05											High					3.53775																						High
	IKGEHPGLSIGDVAK	12	1	1	P09429		1520.84	0	0.002584											High					3.37748																						High
	GEHPGLSIGDVAK	2	1	1	P09429		1279.66	0.01881	0.2295											Medium					2.49117
	Sequence	# PSMs	# Proteins	# Protein Groups	Protein Group Accessions	Modifications	MH+ [Da]	q-Value	PEP	A3	G3	M3	S3	Y3	XCorr A3	XCorr G3	XCorr M3	XCorr S3	XCorr Y3	B3	H3	N3	T3	Z3	XCorr B3	XCorr H3	XCorr N3	XCorr T3	XCorr Z3	C3	I3	O3	U3	XCorr C3	XCorr I3	XCorr O3	XCorr U3	D3	J3	P3	V3	XCorr D3	XCorr J3	XCorr P3	XCorr V3	E3	K3	Q3	W3
	KVPVVQAYAFGK	1	1	1	P21589		1306.75	0	6.443e-05			High					4.14489
	VLPVGDEVVGIVGYTSK	4	1	1	P21589		1731.95	0	1.376e-05			High					3.5518
	GPLASQISGLYLPYK	2	1	1	P21589		1606.88	0	6.972e-05			High					3.47541
	HDSGDQDINVVSTYISK	2	1	1	P21589		1877.89	0	0.001259			High					3.19207
	FPILSANIK	2	1	1	P21589		1002.6	0	0.0008018			High					2.71618
	GAEVAHFMNALR	1	1	1	P21589		1315.66	0	0.00568			High					2.39182
	ETPFLSNPGTNLVFEDEITALQPEVDKLK	4	1	1	P21589		3244.67	0.001755	0.02021			High					1.40185
	VIYPAVEGR	2	1	1	P21589		1003.56	0.006675	0.1054			High					1.49901
P20061	Transcobalamin-1 OS=Homo sapiens GN=TCN1 PE=1 SV=2 - [TCO1_HUMAN]	20.79	1	7	7	28						0				0			16.8831	11.09	3	9						0
	Sequence	# PSMs	# Proteins	# Protein Groups	Protein Group Accessions	Modifications	MH+ [Da]	q-Value	PEP	A3	G3	M3	S3	Y3	XCorr A3	XCorr G3	XCorr M3	XCorr S3	XCorr Y3	B3	H3	N3	T3	Z3	XCorr B3	XCorr H3	XCorr N3	XCorr T3	XCorr Z3	C3	I3	O3	U3	XCorr C3	XCorr I3	XCorr O3	XCorr U3	D3	J3	P3	V3	XCorr D3	XCorr J3	XCorr P3	XCorr V3	E3	K3	Q3	W3
	SWGPYITCIQGLCANNNDR	6	1	1	P20061	C8(Carbamidomethyl); C13(Carbamidomethyl)	2239	0	5.443e-08			High					4.78852																Medium				1.61596	High				4.4249
	TYWELLSGGEPLSQGAGSYVVR	10	1	1	P20061		2369.18	0	2.947e-07			High					3.68441																					High				2.19586
	NAEENLIYDYHLIDK	2	1	1	P20061		1849.89	0	0.003646			High					2.36502
	NAEENLIYDYHLIDKLENK	2	1	1	P20061		2334.16	0	0.001925			High					2.13064
	TFLDINK	5	1	1	P20061		850.467	0.002598	0.04537			High					2.27799																					Medium				1.78306
	LKPLLNTMIQSNYNR	1	1	1	P20061		1804.97	0.004342	0.06925			High					2.13781
	SLINGQIK	2	1	1	P20061		872.519	0.01099	0.1733			Medium					2.20531
Q96C23	Aldose 1-epimerase OS=Homo sapiens GN=GALM PE=1 SV=1 - [GALM_HUMAN]	19.59	1	5	5	22					19.0717	14.62	4	8		0				0				0			7.20855	7.31	2	4		0				0				0							7.08302	8.48	2
	Sequence	# PSMs	# Proteins	# Protein Groups	Protein Group Accessions	Modifications	MH+ [Da]	q-Value	PEP	A3	G3	M3	S3	Y3	XCorr A3	XCorr G3	XCorr M3	XCorr S3	XCorr Y3	B3	H3	N3	T3	Z3	XCorr B3	XCorr H3	XCorr N3	XCorr T3	XCorr Z3	C3	I3	O3	U3	XCorr C3	XCorr I3	XCorr O3	XCorr U3	D3	J3	P3	V3	XCorr D3	XCorr J3	XCorr P3	XCorr V3	E3	K3	Q3	W3
	HSGFCLETQNWPDAVNQPR	4	1	1	Q96C23	C5(Carbamidomethyl)	2256.03	0	2.463e-06											High					3.66086																						High
	VLSNGVQFSR	7	1	1	Q96C23		1106.59	0	0.0001047											High					3.06639																						High
	AVFGELPSGGGTVEK	8	1	1	Q96C23		1447.74	0	0.0001512				High					3.34925		High					2.92245
	ASDVVLGFAELEGYLQK	1	1	1	Q96C23		1838.95	0.005845	0.136				High					0.80648
	VLWTPR	2	1	1	Q96C23		771.451	0.01153	0.1411											Medium					1.61158
P29401	Transketolase OS=Homo sapiens GN=TKT PE=1 SV=3 - [TKT_HUMAN]	19.42	1	10	10	80		0			27.6462	19.42	10	18	8.34634	7.87	3	8		0			3.91633	7.87	3	4	10.7889	5.94	2	6	7.79411	5.94	2	4	4.06812	5.94	2	3		0							12.8438	5.94	2
	Sequence	# PSMs	# Proteins	# Protein Groups	Protein Group Accessions	Modifications	MH+ [Da]	q-Value	PEP	A3	G3	M3	S3	Y3	XCorr A3	XCorr G3	XCorr M3	XCorr S3	XCorr Y3	B3	H3	N3	T3	Z3	XCorr B3	XCorr H3	XCorr N3	XCorr T3	XCorr Z3	C3	I3	O3	U3	XCorr C3	XCorr I3	XCorr O3	XCorr U3	D3	J3	P3	V3	XCorr D3	XCorr J3	XCorr P3	XCorr V3	E3	K3	Q3	W3
	TSRPENAIIYNNNEDFQVGQAK	5	1	1	P29401		2508.21	0	2.654e-08				High					4.18051		High					4.96375
	ILATPPQEDAPSVDIANIR	36	1	1	P29401		2020.07	0	5.409e-06		High		High			2.09715		3.76867		High	High				3.98981	2.08306				High			High	3.7346			2.05968									High	High
	VLDPFTIKPLDR	9	1	1	P29401		1413.81	0	0.00608				High					1.76628		High					1.97831					High				1.47536												Medium
	SVPTSTVFYPSDGVATEK	21	1	1	P29401		1884.92	0	0.0002549		High		High			2.04787		1.66423		High	High				1.58457	1.98507				High			High	1.48365			2.53006									High	High
	DAIAQAVR	2	1	1	P29401		843.468	0.001448	0.01946											High					2.28731
	ISSDLDGHPVPK	1	1	1	P29401		1264.65	0.001635	0.02277											High					1.81188
	VLDPFTIKPLDRK	1	1	1	P29401		1541.91	0.01049	0.1317											Medium					1.51021
	TVPFCSTFAAFFTR	2	1	1	P29401	C5(Carbamidomethyl)	1651.79	0.0121	0.1773											Medium					0.816474
	GICFIR	2	1	1	P29401	C3(Carbamidomethyl)	765.408	0.02194	0.2549											Medium					1.51582
	IIALDGDTK	1	1	1	P29401		945.523	0.02398	0.2755											Medium					1.64759
Q8N2S1	Latent-transforming growth factor beta-binding protein 4 OS=Homo sapiens GN=LTBP4 PE=1 SV=2 - [LTBP4_HUMAN]	19.33	1	24	24	58		0				0				0			7.04508	3.82	4	6		0				0				0				0				0			8.92825	1.91	2	4		0
	Sequence	# PSMs	# Proteins	# Protein Groups	Protein Group Accessions	Modifications	MH+ [Da]	q-Value	PEP	A3	G3	M3	S3	Y3	XCorr A3	XCorr G3	XCorr M3	XCorr S3	XCorr Y3	B3	H3	N3	T3	Z3	XCorr B3	XCorr H3	XCorr N3	XCorr T3	XCorr Z3	C3	I3	O3	U3	XCorr C3	XCorr I3	XCorr O3	XCorr U3	D3	J3	P3	V3	XCorr D3	XCorr J3	XCorr P3	XCorr V3	E3	K3	Q3	W3
	IQQCPGTETAEYQSLCPHGR	4	1	1	Q8N2S1	C4(Carbamidomethyl); C16(Carbamidomethyl)	2332.04	0	0.0003807																							High	High			2.89075	1.88038	High				1.68652
	VSGPWEEADAEAVAR	5	1	1	Q8N2S1		1586.74	0	0.005987																							High	High			2.58438	2.83236		High				2.78897
	AEAAAPYTVLAQSAPR	2	1	1	Q8N2S1		1615.84	0	0.0002324																														High				2.18665
	SRGPGAPCQDVDECAR	4	1	1	Q8N2S1	C8(Carbamidomethyl); C14(Carbamidomethyl)	1774.76	0	9.043e-08																							High	High			5.42792	3.04955
	CISRPSGYTCACDSGFR	2	1	1	Q8N2S1	C1(Carbamidomethyl); C10(Carbamidomethyl); C12(Carbamidomethyl)	1993.83	0	4.909e-07																							High				5.42144
	AAECLDVDECHRVPPPCDLGR	4	1	1	Q8N2S1	C4(Carbamidomethyl); C10(Carbamidomethyl); C17(Carbamidomethyl)	2466.09	0	2.128e-08																							High				4.98277
	AGPDLASCLDVDECR	2	1	1	Q8N2S1	C8(Carbamidomethyl); C14(Carbamidomethyl)	1677.72	0	1.792e-05																							High				3.79677
	GSACEEDVDECAQEPPPCGPGR	2	1	1	Q8N2S1	C4(Carbamidomethyl); C11(Carbamidomethyl); C18(Carbamidomethyl)	2416.94	0	6.266e-06																							High				3.57868
	GAGLAWGVHDCQLCSER	2	1	1	Q8N2S1	C11(Carbamidomethyl); C14(Carbamidomethyl)	1915.85	0	5.628e-05																							High				3.35878
	ELRGGECASPLPGLR	2	1	1	Q8N2S1	C7(Carbamidomethyl)	1611.83	0	0.0007701																							High				3.20682
	GPGAPCQDVDECAR	2	1	1	Q8N2S1	C6(Carbamidomethyl); C12(Carbamidomethyl)	1531.63	0	0.000425																							High				3.09173
	CVRVPEGFTCR	1	1	1	Q8N2S1	C1(Carbamidomethyl); C10(Carbamidomethyl)	1380.65	0	0.0009725																							High				2.95759
	DVDECQLFR	2	1	1	Q8N2S1	C5(Carbamidomethyl)	1181.52	0	0.001399																							High				2.72658
	ECYFDTAAPDACDNILAR	4	1	1	Q8N2S1	C2(Carbamidomethyl); C12(Carbamidomethyl)	2101.9	0	0.0008177																							High				2.60159
	GCQLCPPFGSEGFR	2	1	1	Q8N2S1	C2(Carbamidomethyl); C5(Carbamidomethyl)	1611.7	0	0.0009187																							High				2.13705
	GYLAPSGDLSLRR	3	1	1	Q8N2S1		1404.76	0	0.002109															High					2.69059			Medium				2.13091
	DVDECQLFRDQVCK	2	1	1	Q8N2S1	C5(Carbamidomethyl); C13(Carbamidomethyl)	1811.8	0.0002694	0.005096																							High				2.56245
	GGECASPLPGLR	3	1	1	Q8N2S1	C4(Carbamidomethyl)	1213.6	0.0004672	0.009049																							High				2.7869		High				2.07906
	VLRDGGCSLPILR	2	1	1	Q8N2S1	C7(Carbamidomethyl)	1455.81	0.001473	0.02938																							High				3.52146
	CVCPAGFR	2	1	1	Q8N2S1	C1(Carbamidomethyl); C3(Carbamidomethyl)	966.427	0.002588	0.05511																							High				2.14331
	EICPAGPGYHYSASDLR	2	1	1	Q8N2S1	C3(Carbamidomethyl)	1892.86	0.00297	0.05252																													High				1.2457
	SSCISQHVISEAK	2	1	1	Q8N2S1	C3(Carbamidomethyl)	1445.7	0.00335	0.06041																													High				2.60687
	CCPGQTSRRSR	1	1	1	Q8N2S1	C1(Carbamidomethyl); C2(Carbamidomethyl)	1364.63	0.0208	0.4142															Medium					0.888118
	CVCGPGFR	1	1	1	Q8N2S1	C1(Carbamidomethyl); C3(Carbamidomethyl)	952.412	0.04665	0.4681																							Medium				1.79259
P15291	Beta-1,4-galactosyltransferase 1 OS=Homo sapiens GN=B4GALT1 PE=1 SV=5 - [B4GT1_HUMAN]	19.1	1	4	4	25						0							4.13876	9.3	2	3		0				0								0				0				0				0
	Sequence	# PSMs	# Proteins	# Protein Groups	Protein Group Accessions	Modifications	MH+ [Da]	q-Value	PEP	A3	G3	M3	S3	Y3	XCorr A3	XCorr G3	XCorr M3	XCorr S3	XCorr Y3	B3	H3	N3	T3	Z3	XCorr B3	XCorr H3	XCorr N3	XCorr T3	XCorr Z3	C3	I3	O3	U3	XCorr C3	XCorr I3	XCorr O3	XCorr U3	D3	J3	P3	V3	XCorr D3	XCorr J3	XCorr P3	XCorr V3	E3	K3	Q3	W3
	LPQLVGVSTPLQGGSNSAAAIGQSSGELR	8	1	1	P15291		2794.47	0	5.465e-07			High					4.0528							High					4.78576				High				2.42837	High				2.29908
	VAIIIPFR	9	1	1	P15291		928.596	0	0.006159			High					2.47916							High					2.42253				High				2.05886	Medium				1.83969
	QQLDYGIYVINQAGDTIFNR	6	1	1	P15291		2328.16	0	7.866e-08			High					2.49104							High					4.45839
	FGFSLPYVQYFGGVSALSK	2	1	1	P15291		2067.06	0	0.0005423															High					1.42228
Q8NBJ4	Golgi membrane protein 1 OS=Homo sapiens GN=GOLM1 PE=1 SV=1 - [GOLM1_HUMAN]	18.7	1	6	6	10		0								0				0				0				0								0				0				0				0
	Sequence	# PSMs	# Proteins	# Protein Groups	Protein Group Accessions	Modifications	MH+ [Da]	q-Value	PEP	A3	G3	M3	S3	Y3	XCorr A3	XCorr G3	XCorr M3	XCorr S3	XCorr Y3	B3	H3	N3	T3	Z3	XCorr B3	XCorr H3	XCorr N3	XCorr T3	XCorr Z3	C3	I3	O3	U3	XCorr C3	XCorr I3	XCorr O3	XCorr U3	D3	J3	P3	V3	XCorr D3	XCorr J3	XCorr P3	XCorr V3	E3	K3	Q3	W3
	DTINLLDQR	2	1	1	Q8NBJ4		1087.57	0	0.004321																								High				3.24828
	IQSSHNFQLESVNK	1	1	1	Q8NBJ4		1630.82	0	0.003039					High					2.68074
	QVEKEETNEIQVVNEEPQRDR	1	1	1	Q8NBJ4		2569.25	0.00148	0.04372																								High				2.49988
	NIDVFNVEDQKR	2	1	1	Q8NBJ4		1476.74	0.002442	0.02805			High					1.14423																High				1.4942
	EQVVEDRPVGGR	2	1	1	Q8NBJ4		1340.69	0.005518	0.0919			High		Medium			1.42741		1.81444
	LPQEPGREQVVEDRPVGGR	2	1	1	Q8NBJ4		2118.1	0.0057	0.1165																								Medium				2.42678
Q86WI1	Fibrocystin-L OS=Homo sapiens GN=PKHD1L1 PE=2 SV=2 - [PKHL1_HUMAN]	18.43	1	48	48	178		0				0				0			58.3991	6.25	19	36		0				0				0				0				0			9.57666	1.44	5	10	2.90475	0.78	2
	Sequence	# PSMs	# Proteins	# Protein Groups	Protein Group Accessions	Modifications	MH+ [Da]	q-Value	PEP	A3	G3	M3	S3	Y3	XCorr A3	XCorr G3	XCorr M3	XCorr S3	XCorr Y3	B3	H3	N3	T3	Z3	XCorr B3	XCorr H3	XCorr N3	XCorr T3	XCorr Z3	C3	I3	O3	U3	XCorr C3	XCorr I3	XCorr O3	XCorr U3	D3	J3	P3	V3	XCorr D3	XCorr J3	XCorr P3	XCorr V3	E3	K3	Q3	W3
	GSGFAVSSAGVK	9	1	1	Q86WI1		1066.55	0	0.0001245			High		High			3.2785		2.69938					High					2.98358			High				3.02057		High				3.52448
	GQTILLDQSTPILK	7	1	1	Q86WI1		1526.88	0	0.000165			High		High			2.52691		1.934					High					3.70915									High				2.73784
	NPAVLFDSADVKPNR	7	1	1	Q86WI1		1642.85	0	2.927e-06			High		High			3.77566		2.03509																			High				2.63024
	EGILDLHGVPVPVTWTR	10	1	1	Q86WI1		1889.03	0	0.0001302			High					2.60639							High					2.93061			High	High			2.76581	2.43039	High				2.60577
	GTNTVLQNNVVAGFGR	3	1	1	Q86WI1		1646.86	0	0.00127															High					3.4052									High				2.57586
	IDGEPCPGQFNPVEK	3	1	1	Q86WI1	C6(Carbamidomethyl)	1686.78	0	0.001548			High					2.34452																					High				2.57264
	IVGEDYPGWSEDSFGAR	2	1	1	Q86WI1		1884.84	0	0.0005422																													High				2.47596
	FSGFLVAPDSDVYR	8	1	1	Q86WI1		1572.77	0	3.389e-05			High		High			3.55039		1.28945					High					2.47968									High				2.46529
	IEYVEVFHAGQAFR	5	1	1	Q86WI1		1665.84	0	4.951e-05			High					1.80462							High					2.2468			High				1.0889		High				2.38231
	IFSVSSPGSVIYDGK	13	1	1	Q86WI1		1555.8	0	0.0001405			High		High			2.91401		0.816935					High					3.06372									High	High			2.29169	2.05893				Medium
	ISNVEFYHSGQEGFR	1	1	1	Q86WI1		1769.82	0	0.002413																													High				2.21494
	SPPEEGSLVVITK	6	1	1	Q86WI1		1355.74	0	0.00344					High					1.25399					High					2.27245									High				2.05829
	DYETDFNLEHINR	3	1	1	Q86WI1		1665.75	0	0.005362															High					2.1436									High				1.29771
	DAFSYNCLQTPIITDFSPK	7	1	1	Q86WI1	C7(Carbamidomethyl)	2217.05	0	0.0005587			High					2.30449																					High				1.0957
	LAFNQPSPVSLLEK	5	1	1	Q86WI1		1542.85	0	0.0007249					Medium					0.762132													High				2.96941			High				1.38997
	ILAPYVGGWGETNGAVIK	6	1	1	Q86WI1		1844.99	0	7.985e-07			High					3.36408							High					3.42211			High				2.6668
	AGYRIDGEPCPGQFNPVEK	2	1	1	Q86WI1	C10(Carbamidomethyl)	2134	0	0.000282																							High				3.08441
	YAVTFLNLGQIQEHGSSYIR	2	1	1	Q86WI1		2296.17	0	2.354e-06															High					4.68871
	DLSSTLWHAAIEINR	2	1	1	Q86WI1		1725.89	0	1.005e-06															High					4.4293
	SAFPVHHVAFVSSLLVITQPVAAQPGQPFPQQPSVK	7	1	1	Q86WI1		3809.06	0	7.299e-05															High					4.01601
	TPSQQPQVEVYVNGIPAK	2	1	1	Q86WI1		1955.02	0	2.306e-06															High					3.59101
	IVGHLDELGMGSAFCTAK	2	1	1	Q86WI1	C15(Carbamidomethyl)	1905.92	0	7.032e-05															High					3.50419
	GLPAAVSAADLQFALQSLEGMGR	2	1	1	Q86WI1		2302.19	0	4.562e-06															High					3.44581
	GSDNVEWNNKIPACPDGFDTGEFATQTCLQGK	3	1	1	Q86WI1	C14(Carbamidomethyl); C28(Carbamidomethyl)	3556.58	0	0.0003981															High					3.44458
	SQSTILQEVQVITLENWETTNAINEVQK	2	1	1	Q86WI1		3215.65	0	3.163e-07															High					3.40672
	ILILQEAVTWKPGDNIVIASTGHR	2	1	1	Q86WI1		2631.46	0	1.722e-05															High					3.33395
	ATDSDGNCVSVGITALTLR	2	1	1	Q86WI1	C8(Carbamidomethyl)	1949.96	0	1.057e-07															High					3.23101
	IQAASPPLSGSFDIQAYGHILK	2	1	1	Q86WI1		2313.22	0	0.000866															High					2.74414
	CPPQIANFEEGFVVK	2	1	1	Q86WI1	C1(Carbamidomethyl)	1734.85	0	0.0002126															High					2.69633
	VLGVFGELDLHGIPHSIYK	2	1	1	Q86WI1		2094.13	0	0.0004727															High					2.39155
	DIDGSFLGNAGSVIPQAEYEWDGNSQVGIGDYR	4	1	1	Q86WI1		3529.61	0.0001092	0.006799															High					2.2751
	CILHSTGNIFR	6	1	1	Q86WI1	C1(Carbamidomethyl)	1317.67	0.0002918	0.01523			High					2.29798							High					2.46704			High				2.57508		High				1.7906
	VTEIIPK	5	1	1	Q86WI1		799.492	0.0002918	0.01939					Medium					1.40978					High					2.26031										Medium				1.84304
	VYIGGMPCELLIPQSDNLYGLK	2	1	1	Q86WI1	C8(Carbamidomethyl)	2480.25	0.0002918	0.02104															High					2.51387
	FFDQTDFPVR	4	1	1	Q86WI1		1271.61	0.0004672	0.01381																							High	Medium			2.36669	1.94174		Medium				1.9919
	EGTCAGYAWNIK	2	1	1	Q86WI1	C4(Carbamidomethyl)	1369.62	0.0004672	0.01032																							High				1.76107
	SPELPVYGAK	2	1	1	Q86WI1		1060.57	0.0004828	0.03312															High					2.59096
	LIGGWEDNPFKGDLK	5	1	1	Q86WI1		1688.86	0.0006714	0.0212																							High				1.16797		Medium	High			1.67738	1.73295
	IFSVSSPGSVIYDGKGFTSGR	3	1	1	Q86WI1		2161.09	0.00133	0.02411																							High				2.20338
	GHINSWECTFNAK	4	1	1	Q86WI1	C8(Carbamidomethyl)	1563.7	0.001943	0.01728															High					1.97624									High				2.58012
	NLALFLK	1	1	1	Q86WI1		818.513	0.003565	0.1123															High					1.49179
	IAYHSANANSYFSSPTQR	1	1	1	Q86WI1		2013.94	0.004923	0.05501																																						High
	AEVGILTR	2	1	1	Q86WI1		858.502	0.005362	0.08372			High					1.94566
	GEGFSQANQFNYGVDNAELGNSVQLISSFQSITCDVEK	1	1	1	Q86WI1	C34(Carbamidomethyl)	4152.91	0.006176	0.1802															High					1.26721
	NIIYDIK	2	1	1	Q86WI1		878.498	0.007951	0.1061																													High				2.10799
	LSETAFAGSK	3	1	1	Q86WI1		1010.51	0.008783	0.1043					High					2.19734					High					1.71424									High				2.34998
	LSPGKHDIYVEVR	1	1	1	Q86WI1		1512.81	0.01518	0.3397															Medium					2.03142
	IKEGGLFR	1	1	1	Q86WI1		919.535	0.01848	0.2713																							Medium				1.27531
Q8IZP2	Putative protein FAM10A4 OS=Homo sapiens GN=ST13P4 PE=5 SV=1 - [ST134_HUMAN]	18.33	3	4	4	34					20.5231	18.33	4	8		0				0				0			1.79947	9.58	2	3		0			5.05741	10	2	2									11.3597	18.33	4
	Sequence	# PSMs	# Proteins	# Protein Groups	Protein Group Accessions	Modifications	MH+ [Da]	q-Value	PEP	A3	G3	M3	S3	Y3	XCorr A3	XCorr G3	XCorr M3	XCorr S3	XCorr Y3	B3	H3	N3	T3	Z3	XCorr B3	XCorr H3	XCorr N3	XCorr T3	XCorr Z3	C3	I3	O3	U3	XCorr C3	XCorr I3	XCorr O3	XCorr U3	D3	J3	P3	V3	XCorr D3	XCorr J3	XCorr P3	XCorr V3	E3	K3	Q3	W3
	VAAIEALNDGELQK	8	2	1	Q8IZP2		1470.78	0	2.747e-07											High	High				3.80633	3.23435																					High
	AIEINPDSAQPYK	10	3	1	Q8IZP2		1445.73	0	0.0001207				High					2.64299		High					2.49204																						High
	AIDLFTDAIK	12	3	1	Q8IZP2		1106.61	0	0.002715				High					1.9838		High	Medium				2.32738	1.82306																					High
	LAILYAK	4	3	1	Q8IZP2		791.502	0.00197	0.03119											High					2.082																						High
P00736	Complement C1r subcomponent OS=Homo sapiens GN=C1R PE=1 SV=2 - [C1R_HUMAN]	18.16	1	7	7	23		0				0				0			4.75129	4.4	2	3		0								0				0				0								0
	Sequence	# PSMs	# Proteins	# Protein Groups	Protein Group Accessions	Modifications	MH+ [Da]	q-Value	PEP	A3	G3	M3	S3	Y3	XCorr A3	XCorr G3	XCorr M3	XCorr S3	XCorr Y3	B3	H3	N3	T3	Z3	XCorr B3	XCorr H3	XCorr N3	XCorr T3	XCorr Z3	C3	I3	O3	U3	XCorr C3	XCorr I3	XCorr O3	XCorr U3	D3	J3	P3	V3	XCorr D3	XCorr J3	XCorr P3	XCorr V3	E3	K3	Q3	W3
	FCGQLGSPLGNPPGKK	3	1	1	P00736	C2(Carbamidomethyl)	1656.85	0	9.308e-05																							High				3.33593		High				2.64245
	TLDEFTIIQNLQPQYQFR	9	1	1	P00736		2254.15	0	0.0003033			High					2.27769						High					2.30122				High				2.23836
	QRPPDLDTSSNAVDLLFFTDESGDSR	3	1	1	P00736		2882.35	0	4.506e-05														High					3.02378				Medium				1.85254
	CLPVCGKPVNPVEQR	4	1	1	P00736	C1(Carbamidomethyl); C5(Carbamidomethyl)	1752.89	0.0004672	0.01251																							High				2.06411		High				2.10884
	QGYQLIEGNQVLHSFTAVCQDDGTWHR	1	1	1	P00736	C19(Carbamidomethyl)	3159.47	0.0004672	0.01247																							High				1.72191
	LPVANPQACENWLR	2	1	1	P00736	C9(Carbamidomethyl)	1667.83	0.001197	0.01677			High					2.19806
	WILTAAHTLYPK	1	1	1	P00736		1413.79	0.004495	0.07313			High					1.70309
P09871	Complement C1s subcomponent OS=Homo sapiens GN=C1S PE=1 SV=1 - [C1S_HUMAN]	17.73	1	9	9	51		0				0			6.12432	2.76	2	3	7.04007	6.1	3	4		0				0				0				0			5.3285	5.96	2	3		0				0
	Sequence	# PSMs	# Proteins	# Protein Groups	Protein Group Accessions	Modifications	MH+ [Da]	q-Value	PEP	A3	G3	M3	S3	Y3	XCorr A3	XCorr G3	XCorr M3	XCorr S3	XCorr Y3	B3	H3	N3	T3	Z3	XCorr B3	XCorr H3	XCorr N3	XCorr T3	XCorr Z3	C3	I3	O3	U3	XCorr C3	XCorr I3	XCorr O3	XCorr U3	D3	J3	P3	V3	XCorr D3	XCorr J3	XCorr P3	XCorr V3	E3	K3	Q3	W3
	TNFDNDIALVR	16	1	1	P09871		1277.65	0	0.0002203					High					2.17793			Medium	High				2.27021	2.47843		Medium	High	High		2.44978	2.74244	3.35031				High				2.67421					High
	QFGPYCGHGFPGPLNIETK	4	1	1	P09871	C6(Carbamidomethyl)	2119	0	0.002213																													High				2.74215
	CQPVDCGIPESIENGKVEDPESTLFGSVIR	10	1	1	P09871	C1(Carbamidomethyl); C6(Carbamidomethyl)	3332.58	0	3.392e-05			Medium					1.73064					Medium	High				1.91566	2.86643			Medium	High			1.11386	3.02823
	SSNNPHSPIVEEFQVPYNK	7	1	1	P09871		2186.05	0	2.682e-05			High					3.63898					High					3.25099																						High
	EDTPNSVWEPAK	4	1	1	P09871		1372.64	0.0006715	0.04047					High					1.66975			High					2.37364
	VGATSFYSTCQSNGK	1	1	1	P09871	C10(Carbamidomethyl)	1606.71	0.001154	0.008004																													High				1.62397
	VEDPESTLFGSVIR	1	1	1	P09871		1548.79	0.001296	0.03547																															High				1.31547
	LPVAPLRK	2	1	1	P09871		893.593	0.00793	0.1362																							High				2.02516
	LLEVPEGR	6	1	1	P09871		912.514	0.01316	0.2221					Medium					1.65953				Medium					2.04605		Medium				1.61376				Medium				1.49082							Medium
P05186	Alkaline phosphatase, tissue-nonspecific isozyme OS=Homo sapiens GN=ALPL PE=1 SV=4 - [PPBT_HUMAN]	17.37	1	7	7	22		0				0								0				0				0				0											13.8457	7.06	4	8		0
	Sequence	# PSMs	# Proteins	# Protein Groups	Protein Group Accessions	Modifications	MH+ [Da]	q-Value	PEP	A3	G3	M3	S3	Y3	XCorr A3	XCorr G3	XCorr M3	XCorr S3	XCorr Y3	B3	H3	N3	T3	Z3	XCorr B3	XCorr H3	XCorr N3	XCorr T3	XCorr Z3	C3	I3	O3	U3	XCorr C3	XCorr I3	XCorr O3	XCorr U3	D3	J3	P3	V3	XCorr D3	XCorr J3	XCorr P3	XCorr V3	E3	K3	Q3	W3
	ANEGTVGVSAATER	6	1	1	P05186		1361.67	0	0.0001162			High		Medium			3.36998		1.65					High					3.30399				Medium				1.62		High				2.85319
	GTRLDGLDLVDTWK	4	1	1	P05186		1588.83	0	0.004149															High					3.66388										High				2.46098
	LDGLDLVDTWK	4	1	1	P05186		1274.66	0	6.21e-05			High					2.87863																						High				1.82851
	AIGQAGSLTSSEDTLTVVTADHSHVFTFGGYTPR	2	1	1	P05186		3522.72	0	1.284e-08															High					5.59888
	LEMDKFPFVALSK	2	1	1	P05186		1524.81	0	2.4e-05															High					3.36965
	SVGIVTTTR	2	1	1	P05186		933.535	0.005875	0.0756																														High				2.38104
	YALELQK	2	1	1	P05186		864.481	0.0103	0.1654			Medium					2.14614
P41222	Prostaglandin-H2 D-isomerase OS=Homo sapiens GN=PTGDS PE=1 SV=1 - [PTGDS_HUMAN]	17.37	1	2	2	14		0											6.66717	17.37	2	3																						0
	Sequence	# PSMs	# Proteins	# Protein Groups	Protein Group Accessions	Modifications	MH+ [Da]	q-Value	PEP	A3	G3	M3	S3	Y3	XCorr A3	XCorr G3	XCorr M3	XCorr S3	XCorr Y3	B3	H3	N3	T3	Z3	XCorr B3	XCorr H3	XCorr N3	XCorr T3	XCorr Z3	C3	I3	O3	U3	XCorr C3	XCorr I3	XCorr O3	XCorr U3	D3	J3	P3	V3	XCorr D3	XCorr J3	XCorr P3	XCorr V3	E3	K3	Q3	W3
	TMLLQPAGSLGSYSYR	4	1	1	P41222		1743.87	0	6.404e-06			Medium					1.72064															High				3.53071		High				2.5412
	TMLLQPAGSLGSYSYR	5	1	1	P41222	M2(Oxidation)	1759.87	0	1.513e-07															Medium					1.71566			High				5.00648
	AQGFTEDTIVFLPQTDK	5	1	1	P41222		1909.95	0.0002694	0.007725																							High				3.18719		High				1.62565
P02794	Ferritin heavy chain OS=Homo sapiens GN=FTH1 PE=1 SV=2 - [FRIH_HUMAN]	16.94	1	3	3	10		0				0				0				0				0				0				0				0				0			6.00268	16.94	3	5
	Sequence	# PSMs	# Proteins	# Protein Groups	Protein Group Accessions	Modifications	MH+ [Da]	q-Value	PEP	A3	G3	M3	S3	Y3	XCorr A3	XCorr G3	XCorr M3	XCorr S3	XCorr Y3	B3	H3	N3	T3	Z3	XCorr B3	XCorr H3	XCorr N3	XCorr T3	XCorr Z3	C3	I3	O3	U3	XCorr C3	XCorr I3	XCorr O3	XCorr U3	D3	J3	P3	V3	XCorr D3	XCorr J3	XCorr P3	XCorr V3	E3	K3	Q3	W3
	QNYHQDSEAAINR	3	1	1	P02794		1545.7	0	1.738e-05			High		Medium			3.27175		1.55953																				High	Medium			2.2463	1.68342
	IFLQDIK	4	1	1	P02794		876.519	0.001789	0.04393			High					2.15373																						High				2.01423
	NVNQSLLELHK	3	1	1	P02794		1294.71	0.002906	0.03494			High					1.68503																						Medium				1.77959
P05787	Keratin, type II cytoskeletal 8 OS=Homo sapiens GN=KRT8 PE=1 SV=7 - [K2C8_HUMAN]	16.77	1	7	8	40		0			26.6652	10.97	5	10		0				0				0			10.1424	6	3	6	8.5307	4.35	2	4		0				0							20.7323	10.97	5
	Sequence	# PSMs	# Proteins	# Protein Groups	Protein Group Accessions	Modifications	MH+ [Da]	q-Value	PEP	A3	G3	M3	S3	Y3	XCorr A3	XCorr G3	XCorr M3	XCorr S3	XCorr Y3	B3	H3	N3	T3	Z3	XCorr B3	XCorr H3	XCorr N3	XCorr T3	XCorr Z3	C3	I3	O3	U3	XCorr C3	XCorr I3	XCorr O3	XCorr U3	D3	J3	P3	V3	XCorr D3	XCorr J3	XCorr P3	XCorr V3	E3	K3	Q3	W3
	LSELEAALQR	4	1	1	P05787		1129.62	0	0.0001071											High					3.80801																						High
	YEELQSLAGK	8	1	1	P05787		1137.58	0	0.002658											High					2.97298
	LEGLTDEINFLR	7	1	1	P05787		1419.75	0	0.0002984											High					2.75906																						High
	LVSESSDVLPK	12	1	1	P05787		1173.64	0	0.0001326		High					3.59493				High					2.61408																						High
	NKYEDEINKR	4	2	2	P04264;P05787		1308.65	0	0.003892		High					2.45281				High					2.44532
	WSLLQQQK	2	1	1	P05787		1030.57	0	0.003778																																						Medium
	LQAEIEGLKGQR	1	1	1	P05787		1341.75	0.004725	0.04583																																						High
	ISSSSFSR	2	1	1	P05787		870.431	0.009837	0.1069
O43490	Prominin-1 OS=Homo sapiens GN=PROM1 PE=1 SV=1 - [PROM1_HUMAN]	16.65	1	9	9	49		0				0				0			1.88807	3.93	2	2		0				0				0				0				0			16.2895	6.71	4	9		0
	Sequence	# PSMs	# Proteins	# Protein Groups	Protein Group Accessions	Modifications	MH+ [Da]	q-Value	PEP	A3	G3	M3	S3	Y3	XCorr A3	XCorr G3	XCorr M3	XCorr S3	XCorr Y3	B3	H3	N3	T3	Z3	XCorr B3	XCorr H3	XCorr N3	XCorr T3	XCorr Z3	C3	I3	O3	U3	XCorr C3	XCorr I3	XCorr O3	XCorr U3	D3	J3	P3	V3	XCorr D3	XCorr J3	XCorr P3	XCorr V3	E3	K3	Q3	W3
	SSLNDPLCLVHPSSETCNSIR	9	1	1	O43490	C8(Carbamidomethyl); C17(Carbamidomethyl)	2386.11	0	2.881e-05			High					2.82109							High					2.75745			High	High			1.8309	2.24585	High				1.98173
	LSLSQLNSNPELR	11	1	1	O43490		1470.79	0	0.0001883			High		High			3.22311		1.51214					High					3.31886				High				2.4595	High	High			1.88807	3.8541
	SLHQQSTQLSSSLTSVK	3	1	1	O43490		1830.95	0	2.342e-06															High					3.69308										High				3.81565
	TLLNETPEQIK	8	1	1	O43490		1285.7	0	0.001326			High		High			2.94147		2.47218					High					3.41574				High				2.50473		High				2.32362
	VLPIEQSLSTLYQSVK	6	1	1	O43490		1805.01	0	5.198e-05			High					1.70068							High					2.99954			High				1.28447
	AFTDLNSINSVLGGGILDR	4	1	1	O43490		1962.03	0	7.481e-05			High					1.36644							High					2.92883
	SPAGVNLLSFAYDLEAK	2	1	1	O43490		1794.93	0	6.522e-07															High					3.298
	QLPPVDAELDNVNNVLR	3	1	1	O43490		1906	0.0006714	0.009151																														High				1.5406
	LRPNIIPVLDEIK	3	1	1	O43490		1519.92	0.003565	0.1105			Medium					2.05092							High					2.03446			High				1.81204
Q14103	Heterogeneous nuclear ribonucleoprotein D0 OS=Homo sapiens GN=HNRNPD PE=1 SV=1 - [HNRPD_HUMAN]	16.34	1	5	5	17					14.3796	16.34	5	9		0				0								0				0				0											9.02782	6.76	2
	Sequence	# PSMs	# Proteins	# Protein Groups	Protein Group Accessions	Modifications	MH+ [Da]	q-Value	PEP	A3	G3	M3	S3	Y3	XCorr A3	XCorr G3	XCorr M3	XCorr S3	XCorr Y3	B3	H3	N3	T3	Z3	XCorr B3	XCorr H3	XCorr N3	XCorr T3	XCorr Z3	C3	I3	O3	U3	XCorr C3	XCorr I3	XCorr O3	XCorr U3	D3	J3	P3	V3	XCorr D3	XCorr J3	XCorr P3	XCorr V3	E3	K3	Q3	W3
	IFVGGLSPDTPEEK	7	1	1	Q14103		1488.76	0	0.0001888											High	Medium				3.69507	1.53215																					High
	FGEVVDCTLK	4	1	1	Q14103	C7(Carbamidomethyl)	1167.57	0	0.001299											High					2.30594																						High
	GFGFVLFK	3	1	1	Q14103		914.512	0	0.001795											High					2.0411
	IDASKNEEDEGHSNSSPR	2	1	1	Q14103		1971.86	0.002936	0.05357											High					1.37458
	GFCFITFK	1	1	1	Q14103	C3(Carbamidomethyl)	1019.5	0.01732	0.2099											Medium					0.995445
P05154	Plasma serine protease inhibitor OS=Homo sapiens GN=SERPINA5 PE=1 SV=3 - [IPSP_HUMAN]	16.01	1	6	6	38		0			16.7642	12.07	4	7					7.40683	6.16	2	4										0				0				0			24.8236	16.01	6	12	7.94389	11.33	4
	Sequence	# PSMs	# Proteins	# Protein Groups	Protein Group Accessions	Modifications	MH+ [Da]	q-Value	PEP	A3	G3	M3	S3	Y3	XCorr A3	XCorr G3	XCorr M3	XCorr S3	XCorr Y3	B3	H3	N3	T3	Z3	XCorr B3	XCorr H3	XCorr N3	XCorr T3	XCorr Z3	C3	I3	O3	U3	XCorr C3	XCorr I3	XCorr O3	XCorr U3	D3	J3	P3	V3	XCorr D3	XCorr J3	XCorr P3	XCorr V3	E3	K3	Q3	W3
	AAAATGTIFTFR	12	1	1	P05154		1226.65	0	0.000534											High					3.33043								High				3.85922	High	High			3.08271	3.21711				High
	GFQQLLQELNQPR	10	1	1	P05154		1570.83	0	0.0001285											High					3.08304								High				3.06828		High				3.04853				High
	AVVEVDESGTR	4	1	1	P05154		1161.57	0	4.414e-06											High					3.04317														High				2.68924
	TLYLADTFPTNFR	7	1	1	P05154		1558.79	0	0.00109											High					2.35107													High	High			1.80894	2.07917				High
	DFTFDLYR	4	1	1	P05154		1076.5	0.0003791	0.0198																														High				2.03124				High
	QLELYLPK	1	1	1	P05154		1003.58	0.003931	0.05802																														High				1.34362
P23526	Adenosylhomocysteinase OS=Homo sapiens GN=AHCY PE=1 SV=4 - [SAHH_HUMAN]	13.89	1	5	5	28		0			27.6197	13.89	5	10										0			7.15143	5.32	2	3		0			3.3964	6.25	2	3		0							10.3767	5.32	2
	Sequence	# PSMs	# Proteins	# Protein Groups	Protein Group Accessions	Modifications	MH+ [Da]	q-Value	PEP	A3	G3	M3	S3	Y3	XCorr A3	XCorr G3	XCorr M3	XCorr S3	XCorr Y3	B3	H3	N3	T3	Z3	XCorr B3	XCorr H3	XCorr N3	XCorr T3	XCorr Z3	C3	I3	O3	U3	XCorr C3	XCorr I3	XCorr O3	XCorr U3	D3	J3	P3	V3	XCorr D3	XCorr J3	XCorr P3	XCorr V3	E3	K3	Q3	W3
	KLDEAVAEAHLGK	4	1	1	P23526		1380.75	0	0.0007168											High					3.76115
	VPAINVNDSVTK	9	1	1	P23526		1256.68	0	7.536e-05											High	High				3.62171	1.69996																					High
	VADIGLAAWGR	8	1	1	P23526		1128.62	0	0.0002279											High					3.46386																						High
	GISEETTTGVHNLYK	5	1	1	P23526		1648.82	0	0.001994											High	Medium				2.13819	1.0638
	YPQLLPGIR	2	1	1	P23526		1056.62	0.004336	0.06252											High					2.50365
O00592	Podocalyxin OS=Homo sapiens GN=PODXL PE=1 SV=2 - [PODXL_HUMAN]	12.54	1	7	7	41		0											13.5909	6.09	3	6						0								0				0			12.0179	6.45	3	5
	Sequence	# PSMs	# Proteins	# Protein Groups	Protein Group Accessions	Modifications	MH+ [Da]	q-Value	PEP	A3	G3	M3	S3	Y3	XCorr A3	XCorr G3	XCorr M3	XCorr S3	XCorr Y3	B3	H3	N3	T3	Z3	XCorr B3	XCorr H3	XCorr N3	XCorr T3	XCorr Z3	C3	I3	O3	U3	XCorr C3	XCorr I3	XCorr O3	XCorr U3	D3	J3	P3	V3	XCorr D3	XCorr J3	XCorr P3	XCorr V3	E3	K3	Q3	W3
	CEDLETQTQSEK	18	1	1	O00592	C1(Carbamidomethyl)	1467.63	0	5.956e-05			High		High			3.40761		2.02246					High					2.35077			High	High			2.86891	3.14656	High	High	High		2.71572	3.05823	2.41815
	ATFNPAQDK	5	1	1	O00592		991.483	0	0.000578					Medium					1.63743					High					2.5108									Medium				2.15421
	LASVPGSQTVVVK	6	1	1	O00592		1284.75	0	0.00406																								High				2.57965	Medium	High			2.10393	2.78152
	LPAKDVYER	2	1	1	O00592		1090.59	0	0.00123															High					2.38637
	LISLICR	6	1	1	O00592	C6(Carbamidomethyl)	874.518	0.0002918	0.01813			Medium					1.7195							High					2.2117			High				1.5549				High				2.07516
	LKDKWDELK	3	1	1	O00592		1174.65	0.0002918	0.02909			Medium					2.96522							High					2.62296
	DDLDEEEDTHL	1	1	1	O00592		1330.53	0.0006714	0.01944																														High				1.60151
Q06828	Fibromodulin OS=Homo sapiens GN=FMOD PE=1 SV=2 - [FMOD_HUMAN]	12.23	1	5	5	17						0				0			6.50701	5.05	2	4														0							12.534	3.72	2	6		0
	Sequence	# PSMs	# Proteins	# Protein Groups	Protein Group Accessions	Modifications	MH+ [Da]	q-Value	PEP	A3	G3	M3	S3	Y3	XCorr A3	XCorr G3	XCorr M3	XCorr S3	XCorr Y3	B3	H3	N3	T3	Z3	XCorr B3	XCorr H3	XCorr N3	XCorr T3	XCorr Z3	C3	I3	O3	U3	XCorr C3	XCorr I3	XCorr O3	XCorr U3	D3	J3	P3	V3	XCorr D3	XCorr J3	XCorr P3	XCorr V3	E3	K3	Q3	W3
	ELHLDHNQISR	10	1	1	Q06828		1361.69	0	0.004046																							High	High			2.06083	2.55542	High	High			2.65019	2.73284
	IPPVNTNLENLYLQGNR	1	1	1	Q06828		1955.03	0	0.009649																								High				2.96462
	SLRELHLDHNQISR	2	1	1	Q06828		1717.91	0.001217	0.0304																														High				2.86625
	YLPFVPSR	3	1	1	Q06828		978.54	0.005225	0.1005																							High				1.37755		Medium				1.70899
	MPGPLPR	1	1	1	Q06828		767.423	0.01664	0.2432																							Medium				1.73436
P55058	Phospholipid transfer protein OS=Homo sapiens GN=PLTP PE=1 SV=1 - [PLTP_HUMAN]	12.17	1	5	5	11		0																								0								0				0				0
	Sequence	# PSMs	# Proteins	# Protein Groups	Protein Group Accessions	Modifications	MH+ [Da]	q-Value	PEP	A3	G3	M3	S3	Y3	XCorr A3	XCorr G3	XCorr M3	XCorr S3	XCorr Y3	B3	H3	N3	T3	Z3	XCorr B3	XCorr H3	XCorr N3	XCorr T3	XCorr Z3	C3	I3	O3	U3	XCorr C3	XCorr I3	XCorr O3	XCorr U3	D3	J3	P3	V3	XCorr D3	XCorr J3	XCorr P3	XCorr V3	E3	K3	Q3	W3
	AVEPQLQEEER	2	1	1	P55058		1327.65	0	0.004626			High					2.38902
	TGLELSRDPAGR	3	1	1	P55058		1271.67	0	0.0002093																							High				2.84851
	FLEQELETITIPDLRGK	3	1	1	P55058		2002.08	0.0002694	0.004035																							High				2.43754
	ALELVKQEGLR	2	1	1	P55058		1255.74	0.0004672	0.009571																							High				2.38547
	GAFFPLTER	1	1	1	P55058		1037.54	0.04391	0.435			Medium					1.52581
P12821	Angiotensin-converting enzyme OS=Homo sapiens GN=ACE PE=1 SV=1 - [ACE_HUMAN]	11.1	1	13	13	53		0				0				0			3.33067	2.45	2	4		0				0				0				0				0			23.0967	4.67	5	12		0
	Sequence	# PSMs	# Proteins	# Protein Groups	Protein Group Accessions	Modifications	MH+ [Da]	q-Value	PEP	A3	G3	M3	S3	Y3	XCorr A3	XCorr G3	XCorr M3	XCorr S3	XCorr Y3	B3	H3	N3	T3	Z3	XCorr B3	XCorr H3	XCorr N3	XCorr T3	XCorr Z3	C3	I3	O3	U3	XCorr C3	XCorr I3	XCorr O3	XCorr U3	D3	J3	P3	V3	XCorr D3	XCorr J3	XCorr P3	XCorr V3	E3	K3	Q3	W3
	RQEEAALLSQEFAEAWGQK	10	1	1	P12821		2191.08	0	9.382e-05			High					3.72389					High					3.36921						High				2.55111	High	High			1.97471	2.4818
	AALPAQELEEYNK	9	1	1	P12821		1475.74	0	5.172e-05			High		High			2.55559		1.29621			High					2.36233											High	High			1.7051	2.32613
	YVELINQAAR	5	1	1	P12821		1176.64	0	0.0001533			High		High			2.47486		2.44321																				High				3.18511
	AILQFYPK	6	1	1	P12821		979.56	0	0.006487			High		High			2.90547		1.87899																				High				2.29362
	TLGSANLPLAK	10	1	1	P12821		1084.63	0	0.004172			High		High			2.76892		1.80668														High				2.65834		Medium				2.24303
	LNGYVDAGDSWR	2	1	1	P12821		1352.62	0	0.000558			High					3.10787
	ENYNQEWWSLR	2	1	1	P12821		1524.69	0	0.001192			High					2.64
	EAGYEGPLHQCDIYR	2	1	1	P12821	C11(Carbamidomethyl)	1807.81	0	0.0002942			High					2.37331
	WGVFSGR	3	1	1	P12821		808.41	0.0002056	0.01059			High		High			2.20203		1.77114
	DLPVSLR	1	1	1	P12821		799.467	0.02242	0.2849			Medium					1.46147
	YQGLCPPVPR	1	1	1	P12821	C5(Carbamidomethyl)	1186.6	0.02294	0.1817					Medium					1.5161
	VLQAGSSRPWQEVLK	1	1	1	P12821		1697.94	0.03475	0.3784			Medium					1.85111
	DLPVALR	1	1	1	P12821		783.473	0.04033	0.4169			Medium					0.964429
P43353	Aldehyde dehydrogenase family 3 member B1 OS=Homo sapiens GN=ALDH3B1 PE=1 SV=1 - [AL3B1_HUMAN]	10.9	1	4	4	9		0				0				0				0				0				0				0				0				0			16.2498	7.26	3	6		0
	Sequence	# PSMs	# Proteins	# Protein Groups	Protein Group Accessions	Modifications	MH+ [Da]	q-Value	PEP	A3	G3	M3	S3	Y3	XCorr A3	XCorr G3	XCorr M3	XCorr S3	XCorr Y3	B3	H3	N3	T3	Z3	XCorr B3	XCorr H3	XCorr N3	XCorr T3	XCorr Z3	C3	I3	O3	U3	XCorr C3	XCorr I3	XCorr O3	XCorr U3	D3	J3	P3	V3	XCorr D3	XCorr J3	XCorr P3	XCorr V3	E3	K3	Q3	W3
	FYGDDPQSSPNLGR	2	1	1	P43353		1552.7	0	2.612e-05																														High				3.12838
	LLPALQSTITR	3	1	1	P43353		1212.73	0	0.0002689			High					2.56048																Medium				1.53023	Medium	High			1.65002	2.85254
	AAQLQGLGR	2	1	1	P43353		913.521	0	0.0008361																														High				2.84788
	EKPLALYAFSNSSQVVK	2	1	1	P43353		1881.01	0	0.003099			High					3.19513
P07225	Vitamin K-dependent protein S OS=Homo sapiens GN=PROS1 PE=1 SV=1 - [PROS_HUMAN]	10.5	1	6	6	19		0								0			12.0837	6.07	3	5						0								0								0				0
	Sequence	# PSMs	# Proteins	# Protein Groups	Protein Group Accessions	Modifications	MH+ [Da]	q-Value	PEP	A3	G3	M3	S3	Y3	XCorr A3	XCorr G3	XCorr M3	XCorr S3	XCorr Y3	B3	H3	N3	T3	Z3	XCorr B3	XCorr H3	XCorr N3	XCorr T3	XCorr Z3	C3	I3	O3	U3	XCorr C3	XCorr I3	XCorr O3	XCorr U3	D3	J3	P3	V3	XCorr D3	XCorr J3	XCorr P3	XCorr V3	E3	K3	Q3	W3
	DVDECSLKPSICGTAVCK	4	1	1	P07225	C5(Carbamidomethyl); C12(Carbamidomethyl); C17(Carbamidomethyl)	2038.92	0	0.0001645																							High				4.08899		High				3.70047
	ASFTCTCKPGWQGEK	3	1	1	P07225	C5(Carbamidomethyl); C7(Carbamidomethyl)	1756.77	0.0002694	0.007035																							High				2.07299		Medium				2.06841
	KVESELIKPINPR	2	1	1	P07225		1522.89	0.0004672	0.009547																							High				1.98821
	YLVCLR	2	1	1	P07225	C4(Carbamidomethyl)	823.449	0.0004672	0.01509																							High				1.94298
	VYFAGFPR	5	1	1	P07225		956.497	0.001943	0.0221			Medium					1.65653															High				2.27725		High				2.01235
	IETISHEDLQR	3	1	1	P07225		1340.68	0.009086	0.1412			High					1.18392															Medium				1.76705
P35241	Radixin OS=Homo sapiens GN=RDX PE=1 SV=1 - [RADI_HUMAN]	10.29	1	2	9	70		0				0				0				0				0				0				0				0				0			16.4862	7.38	5	11		0
	Sequence	# PSMs	# Proteins	# Protein Groups	Protein Group Accessions	Modifications	MH+ [Da]	q-Value	PEP	A3	G3	M3	S3	Y3	XCorr A3	XCorr G3	XCorr M3	XCorr S3	XCorr Y3	B3	H3	N3	T3	Z3	XCorr B3	XCorr H3	XCorr N3	XCorr T3	XCorr Z3	C3	I3	O3	U3	XCorr C3	XCorr I3	XCorr O3	XCorr U3	D3	J3	P3	V3	XCorr D3	XCorr J3	XCorr P3	XCorr V3	E3	K3	Q3	W3
	APDFVFYAPR	15	3	3	P15311;P26038;P35241		1182.59	0	9.414e-05			High	High	High			3.54025	3.52669	2.54606	High					3.54647								High				3.58775	High	High			3.25589	3.11704				High
	IGFPWSEIR	35	3	3	P15311;P26038;P35241		1104.58	0	7.877e-05		High	High	High			2.02662	2.59911	2.41343		High	High	High			2.62671	1.27795	2.72477			High		High	High	1.73125		2.38375	2.46639	High	High	High		2.65142	1.62037	1.2597		High	High
	QLQALSSELAQAR	2	1	1	P35241		1414.76	0	0.0001677																														High				2.50069
	KAPDFVFYAPR	2	2	2	P15311;P26038		1310.69	0	0.0002678			High					3.47517
	LFFLQVK	4	2	2	P15311;P26038		894.545	0	0.01479			High					1.76566																High				2.09445
	KENPLQFK	3	2	2	P15311;P35241		1003.55	0.001755	0.01949			Medium		Medium			2.59641		1.64014
	ENPLQFK	3	2	2	P15311;P35241		875.461	0.008214	0.1171					Medium					1.4114																				High				2.21476
	QLFDQVVK	5	2	2	P15311;P26038		976.545	0.01289	0.1227			Medium		Medium			1.61382		1.39944
	QLQALSSELAQARDETK	1	1	1	P35241		1887.98	0.03684	0.2901																														Medium				1.78872
Q7Z7G0	Target of Nesh-SH3 OS=Homo sapiens GN=ABI3BP PE=1 SV=1 - [TARSH_HUMAN]	8.84	1	6	6	20		0				0				0			9.94553	2.7	3	4		0				0				0				0				0			8.20137	3.72	2	4
	Sequence	# PSMs	# Proteins	# Protein Groups	Protein Group Accessions	Modifications	MH+ [Da]	q-Value	PEP	A3	G3	M3	S3	Y3	XCorr A3	XCorr G3	XCorr M3	XCorr S3	XCorr Y3	B3	H3	N3	T3	Z3	XCorr B3	XCorr H3	XCorr N3	XCorr T3	XCorr Z3	C3	I3	O3	U3	XCorr C3	XCorr I3	XCorr O3	XCorr U3	D3	J3	P3	V3	XCorr D3	XCorr J3	XCorr P3	XCorr V3	E3	K3	Q3	W3
	FTEAIVDAEPK	2	1	1	Q7Z7G0		1219.62	0	0.0001944																							High				2.12851		High				2.59095
	TGQQLTSDQLPIKEGYFR	5	1	1	Q7Z7G0		2081.07	0	2.778e-07																							High				4.3475		High	High			2.39561	2.76881
	NPLGEGPVSNTVAFSTESADPR	6	1	1	Q7Z7G0		2245.07	0	1.95522e-10																							High				5.23752			High				3.29163
	VSEPVSAGRDAIWTERPFNSDSYSECK	3	1	1	Q7Z7G0	C26(Carbamidomethyl)	3087.41	0	0.0003595																							High				2.73401
	YIQKPDNSPCSITDSVK	2	1	1	Q7Z7G0	C10(Carbamidomethyl)	1951.94	0.0002694	0.002451																							High				3.05528
	TGQQLTSDQLPIK	2	1	1	Q7Z7G0		1428.77	0.0003063	0.004025																													High				2.52333
P13611	Versican core protein OS=Homo sapiens GN=VCAN PE=1 SV=3 - [CSPG2_HUMAN]	6.51	1	20	20	113		0				0				0				0				0				0				0				0				0				0			15.4629	0.88	3
	Sequence	# PSMs	# Proteins	# Protein Groups	Protein Group Accessions	Modifications	MH+ [Da]	q-Value	PEP	A3	G3	M3	S3	Y3	XCorr A3	XCorr G3	XCorr M3	XCorr S3	XCorr Y3	B3	H3	N3	T3	Z3	XCorr B3	XCorr H3	XCorr N3	XCorr T3	XCorr Z3	C3	I3	O3	U3	XCorr C3	XCorr I3	XCorr O3	XCorr U3	D3	J3	P3	V3	XCorr D3	XCorr J3	XCorr P3	XCorr V3	E3	K3	Q3	W3
	AQCGGGLLGVR	10	1	1	P13611	C3(Carbamidomethyl)	1087.57	0	0.01227			High		High			2.74342		2.46641																					High				3.06816			High
	LGEPNYGAEIR	12	1	1	P13611		1218.61	0	9.338e-05			High		High			3.25982		2.55839			High					2.84682													High				2.43606			High
	YEINSLIR	11	1	1	P13611		1007.55	0	0.001942			High		High			2.76204		1.6279																					High				1.75915			High
	QEVNPVRQEIESETTSEEQIQEEK	11	1	1	P13611		2859.35	0	1.463e-05			High					4.70209																							High				2.74856
	LLASDAGLYR	9	1	1	P13611		1078.59	0	5.384e-05			High		High			3.2215		2.31081			High					3.03373													High				2.90516
	LATVGELQAAWR	8	1	1	P13611		1314.72	0	5.847e-06			High		High			3.70164		1.55079																					High				2.70068
	VGHDYQWIGLNDK	6	1	1	P13611		1544.75	0	1.735e-05			High					3.63113
	VSVPTHPEAVGDASLTVVK	5	1	1	P13611		1906.03	0	8.069e-06			High					4.06243					Medium					1.91259
	KGTVACGQPPVVENAK	3	1	1	P13611	C6(Carbamidomethyl)	1654.86	0	2.602e-06			High					4.59605
	QEIESETTSEEQIQEEK	10	1	1	P13611		2036.91	0	7.666e-08			High		High			4.00683		3.41568																					High				2.50751
	NGFDQCDYGWLSDASVR	2	1	1	P13611	C6(Carbamidomethyl)	1989.84	0	5.707e-05			High					3.20968
	YTLNFEAAQK	4	1	1	P13611		1184.59	0	0.0003833			High		High			3.19803		2.57617
	GTVACGQPPVVENAK	4	1	1	P13611	C5(Carbamidomethyl)	1526.76	0	0.006342			High		High			3.17502		2.50336
	FTFEEAAKECENQDAR	2	1	1	P13611	C10(Carbamidomethyl)	1944.84	0	2.934e-05			High					2.92536
	SPQETYDVYCYVDHLDGDVFHLTVPSK	2	1	1	P13611	C10(Carbamidomethyl)	3184.46	0.0002056	0.01293			High					1.56527
	FDAYCFK	4	1	1	P13611	C5(Carbamidomethyl)	950.407	0.001075	0.01805			High		High			2.21182		2.18024
	FDAYCFKPK	1	1	1	P13611	C5(Carbamidomethyl)	1175.56	0.003013	0.03707			High					2.10034
	EIVISER	5	1	1	P13611		845.472	0.007942	0.1282			High		Medium			1.98543		1.76919																					Medium				1.64306
	FTFEEAAK	2	1	1	P13611		942.455	0.01043	0.1676			Medium					1.89757
	TDGQVSGEAIK	2	1	1	P13611		1104.55	0.0108	0.1268																															Medium				2.09305
P39060	Collagen alpha-1(XVIII) chain OS=Homo sapiens GN=COL18A1 PE=1 SV=5 - [COIA1_HUMAN]	6.04	1	7	7	32		0				0				0			8.76981	2.11	3	5		0				0				0				0				0			16.5058	3.48	4	11		0
	Sequence	# PSMs	# Proteins	# Protein Groups	Protein Group Accessions	Modifications	MH+ [Da]	q-Value	PEP	A3	G3	M3	S3	Y3	XCorr A3	XCorr G3	XCorr M3	XCorr S3	XCorr Y3	B3	H3	N3	T3	Z3	XCorr B3	XCorr H3	XCorr N3	XCorr T3	XCorr Z3	C3	I3	O3	U3	XCorr C3	XCorr I3	XCorr O3	XCorr U3	D3	J3	P3	V3	XCorr D3	XCorr J3	XCorr P3	XCorr V3	E3	K3	Q3	W3
	TEAPSATGQASSLLGGR	8	1	1	P39060		1602.81	0	4.301e-08																								High				4.92411	High	High			4.04662	2.61051
	LQDLYSIVR	3	1	1	P39060		1106.62	0	0.001621																													High	High			1.68634	2.96545
	GTDNEVAALQPPVVQLHDSNPYPR	8	1	1	P39060		2617.3	0	0.0001035			High					3.07976																High				2.99014		High				2.42181
	GADFQCFQQAR	2	1	1	P39060	C6(Carbamidomethyl)	1327.58	0	0.004165																								High				2.22094
	IFSFDGKDVLR	8	1	1	P39060		1296.69	0.0003879	0.02733			High					1.71945																High				1.98784	High	High			1.61643	1.58682
	DFQPVLHLVALNSPLSGGMR	2	1	1	P39060		2151.14	0.005096	0.1038																								High				1.76896
	ELLREETGAALKPR	1	1	1	P39060		1582.89	0.02791	0.2739																								Medium				1.65811
Q8WXI7	Mucin-16 OS=Homo sapiens GN=MUC16 PE=1 SV=3 - [MUC16_HUMAN]	5.05	1	35	35	183		0				0				0				0				0				0				0				0				0			10.5969	0.37	4	6		0
	Sequence	# PSMs	# Proteins	# Protein Groups	Protein Group Accessions	Modifications	MH+ [Da]	q-Value	PEP	A3	G3	M3	S3	Y3	XCorr A3	XCorr G3	XCorr M3	XCorr S3	XCorr Y3	B3	H3	N3	T3	Z3	XCorr B3	XCorr H3	XCorr N3	XCorr T3	XCorr Z3	C3	I3	O3	U3	XCorr C3	XCorr I3	XCorr O3	XCorr U3	D3	J3	P3	V3	XCorr D3	XCorr J3	XCorr P3	XCorr V3	E3	K3	Q3	W3
	LTNDIEELGPYTLDR	12	1	1	Q8WXI7		1748.87	0	4.583e-05			High					3.52759					High		High			2.43433		2.67371										High	High			2.80888	2.11863
	LSQLTHGITELGPYTLDR	7	1	1	Q8WXI7		2014.06	0	3.698e-05			High					3.55215							High					4.6799				High				2.74087		Medium				1.95236
	VAIYEEFLR	5	1	1	Q8WXI7		1139.61	0	0.0001072															High					2.56667				Medium				1.25374		High	Medium			1.93115	1.28844
	DSLYVNGFTHR	8	1	1	Q8WXI7		1308.63	0	0.00382			High					2.31248							High					2.29397										Medium				1.68713
	ELGPYTLDR	13	1	1	Q8WXI7		1063.54	0	0.01748			High		High			2.14259		1.96218			High		High			2.14358		2.01552				High				2.03989			High				2.04145
	DSLYVNGFTQR	8	1	1	Q8WXI7		1299.63	0	7.536e-05			High		High			3.29703		1.91436					High					2.91691											High				2.17042
	SEKDGAATGVDAICTHR	4	1	1	Q8WXI7	C14(Carbamidomethyl)	1787.83	0	0.005378			High					3.17714							High					3.11294
	NSLYVNGFTHR	4	1	1	Q8WXI7		1307.65	0	0.002196			High					3.05967							High					2.70179
	DSSATAVDAICTHRPDPEDLGLDR	7	1	1	Q8WXI7	C11(Carbamidomethyl)	2611.2	0	0.0001119			High					3.04161							High					4.22177
	EQLYWELSQLTNGIK	7	1	1	Q8WXI7		1821.94	0	4.77e-07			High					3.02991							High					4.56555
	DGAATGVDAICTHR	8	1	1	Q8WXI7	C11(Carbamidomethyl)	1443.66	0	0.0001026			High		High			2.92581		2.04215					High					2.62409
	DSSATAVDAICTHRPDPEDLGLDRER	4	1	1	Q8WXI7	C11(Carbamidomethyl)	2896.35	0	0.007378			High					2.67832							High					2.27905
	LTLLRPEK	7	1	1	Q8WXI7		969.608	0	0.001613			High		High			2.64308		2.21958					High					2.42116											High				2.75226
	VLQGLLGPIFK	10	1	1	Q8WXI7		1184.74	0	0.0002382			High					2.50711							High					3.25591
	VDLLCTYLQPLSGPGLPIK	17	1	1	Q8WXI7	C5(Carbamidomethyl)	2084.15	0	0.0001391			High					2.4537					High		High			1.62526		3.39076				High				1.53666
	NTSVGPLYSGCR	7	1	1	Q8WXI7	C11(Carbamidomethyl)	1310.61	0	0.001957			High		Medium			2.2936		1.39185					High					2.44908				High				1.97326
	ELQGLLKPLFR	4	1	1	Q8WXI7		1313.79	0	0.004373			High					1.78095							High					1.91659
	EQLYWELSQLTHGIK	3	1	1	Q8WXI7		1844.95	0	0.0006717			High					1.66051							High					1.80089
	SPGVDREQLYWELSQLTNGIK	2	1	1	Q8WXI7		2433.24	0	2.496e-07															High					4.73031
	QVFHELSQQTHGITR	2	1	1	Q8WXI7		1780.91	0	3.289e-06															High					3.67963
	VLQTLLGPMFK	2	1	1	Q8WXI7		1246.72	0	5.929e-05															High					3.15766
	LYWELSQLTNGIK	2	1	1	Q8WXI7		1564.84	0	1.263e-05															High					3.06226
	QQLYWELSQLTHSITELGPYTLDR	2	1	1	Q8WXI7		2891.45	0	0.001384															High					2.90212
	VLQGLLMPLFK	2	1	1	Q8WXI7		1258.76	0	0.0009012															High					2.69077
[truncated: 56 more rows]
[truncated: 64 more columns]
